# Supplementary material for: Coevolution of COVID-19 research and China’s policies
Source: Health Res Policy Syst. 2021 Sep 6;19:121. doi: 10.1186/s12961-021-00770-6 (PMC8419657; doi:10.1186/s12961-021-00770-6)
Supplement: Supplementary file 3 — Additional file 3: Results output from VOSviewer (version 1.6.16). [file 12961_2021_770_MOESM3_ESM.xlsx]

## Sheet: VOSviewer Results
Results output from VOSviewer (version 1.6.16)
20191230-20200128			20191230-20200207			20191230-20200217			20191230-20200227			20191230-20200308			20191230-20200318			20191230-20200328			20191230-20200407			20191230-20200417			20191230-20200427			20191230-20200507			20191230-20200517			20191230-20200527			20191230-20200606			20191230-20200616			20191230-20200626
label	weight<Total link strength>		label	weight<Total link strength>		label	weight<Total link strength>		label	weight<Total link strength>		label	weight<Total link strength>		label	weight<Total link strength>		label	weight<Total link strength>		label	weight<Total link strength>		label	weight<Total link strength>		label	weight<Total link strength>		label	weight<Total link strength>		label	weight<Total link strength>		label	weight<Total link strength>		label	weight<Total link strength>		label	weight<Total link strength>		label	weight<Total link strength>
adult	39		adenosine monophosphate	23		adenosine monophosphate	26		access to information	20		access to information	20		access to information	20		access to information	33		access to information	34		access to information	37		abdominal pain	42		abdominal pain	42		abdominal pain	42		abdominal pain	59		abdominal pain	59		abdominal pain	85		humans	39814
aged	26		adolescent	56		adolescent	93		adaptation, psychological	18		adaptation, psychological	18		adaptation, psychological	18		adaptation, psychological	20		acute kidney injury	49		acute disease	57		access to information	38		access to information	39		access to information	39		abo blood-group system	22		abo blood-group system	22		abo blood-group system	22		covid-19	39731
animals	19		adult	178		adult	369		adenosine monophosphate	41		adenosine monophosphate	61		adenosine monophosphate	94		adenosine monophosphate	124		acute lung injury	28		acute kidney injury	49		activities of daily living	29		activities of daily living	29		activities of daily living	46		access to information	39		access to information	39		access to information	39		coronavirus infections	37969
betacoronavirus	59		age factors	39		age distribution	34		adolescent	187		adolescent	377		adolescent	634		adolescent	802		adaptation, psychological	47		acute lung injury	29		acute disease	102		acute disease	102		acupuncture therapy	21		activities of daily living	46		activities of daily living	46		activities of daily living	47		pneumonia, viral	37899
china	46		aged	95		age factors	41		adult	563		adrenal cortex hormones	60		adrenal cortex hormones	63		adrenal cortex hormones	99		adaptive immunity	22		adaptation, psychological	69		acute kidney injury	50		acute kidney injury	114		acute disease	102		acupuncture therapy	29		acupuncture therapy	39		acupuncture therapy	49		pandemics	36464
clinical laboratory techniques	18		aged, 80 and over	28		aged	165		age distribution	35		adult	985		adult	1519		adult	1989		adenosine monophosphate	166		adaptive immunity	23		acute lung injury	30		acute lung injury	52		acute kidney injury	114		acute disease	102		acute disease	111		acute disease	142		sars-cov-2	35655
coronavirus	14		alanine	23		aged, 80 and over	49		age factors	69		age distribution	36		age distribution	83		age distribution	117		adolescent	1169		adenosine monophosphate	179		adaptation, psychological	112		adaptation, psychological	131		acute lung injury	68		acute kidney injury	152		acute kidney injury	164		acute kidney injury	190		betacoronavirus	34239
coronavirus infections	73		amino acid sequence	26		alanine	26		aged	337		age factors	121		age factors	219		age factors	235		adrenal cortex hormones	116		adolescent	1570		adaptive immunity	23		adaptive immunity	23		adaptation, psychological	171		acute lung injury	90		acute lung injury	107		acute lung injury	108		china	19453
covid-19	65		angiotensin-converting enzyme 2	33		amino acid sequence	36		aged, 80 and over	135		aged	717		aged	1040		aged	1372		adult	3093		adrenal cortex hormones	159		adenocarcinoma of lung	18		adenocarcinoma of lung	34		adaptive immunity	23		adaptation, psychological	200		adaptation, psychological	279		adaptation, psychological	279		male	18485
covid-19 testing	18		animals	88		angiotensin-converting enzyme 2	48		alanine	41		aged, 80 and over	292		aged, 80 and over	401		aged, 80 and over	496		age distribution	118		adult	4225		adenosine monophosphate	182		adenosine monophosphate	236		adenocarcinoma of lung	58		adaptive immunity	25		adaptive immunity	26		adaptive immunity	26		female	18376
disease outbreaks	22		antibodies, neutralizing	29		animals	174		ambulatory care	21		alanine	61		alanine	94		aircraft	16		age factors	398		age distribution	119		adolescent	1837		adolescent	2226		adenosine monophosphate	260		adenocarcinoma of lung	58		adenocarcinoma of lung	58		adenocarcinoma of lung	58		middle aged	14692
female	24		antibodies, viral	49		animals, wild	28		amino acid sequence	88		ambulatory care	22		alanine transaminase	24		alanine	124		aged	2055		age factors	492		adrenal cortex hormones	187		adrenal cortex hormones	231		adolescent	2653		adenosine monophosphate	316		adenosine monophosphate	353		adenosine monophosphate	389		adult	13789
genome, viral	47		antiviral agents	57		antibodies, neutralizing	44		angiotensin-converting enzyme 2	111		amino acid sequence	123		alphacoronavirus	45		alanine transaminase	24		aged, 80 and over	748		aged	2848		adult	5297		adult	6937		adrenal cortex hormones	296		adolescent	3246		adjuvants, immunologic	30		adjuvants, immunologic	30		aged	10746
host specificity	19		betacoronavirus	366		antibodies, viral	50		animals	308		angiotensin-converting enzyme 2	201		ambulatory care	23		algorithms	30		air travel	17		aged, 80 and over	1205		aerosols	23		aerosols	51		adult	8165		adrenal cortex hormones	346		adolescent	3796		adolescent	4186		retrospective studies	7788
humans	73		bronchoalveolar lavage fluid	27		antiviral agents	120		animals, wild	29		animals	484		amides	35		alphacoronavirus	45		aircraft	17		aging	26		age distribution	147		africa	34		aerosols	73		adult	9730		adrenal cortex hormones	384		adoptive transfer	43		tomography, x-ray computed	6157
male	24		child	25		basic reproduction number	40		anti-inflammatory agents	31		animals, wild	31		amino acid sequence	133		ambulatory care	24		alanine	166		air travel	17		age factors	612		age distribution	169		africa	44		aerosols	99		adult	11402		adrenal cortex hormones	424		young adult	5362
middle aged	39		child, preschool	24		betacoronavirus	907		antibodies, monoclonal	24		anti-bacterial agents	53		anesthesia, general	25		amides	80		alanine transaminase	44		aircraft	17		aged	3658		age factors	879		age distribution	170		africa	45		aerosols	122		adult	12728		covid-19 testing	4653
phylogeny	38		china	353		biomarkers	27		antibodies, neutralizing	45		anti-inflammatory agents	50		angiotensin ii	28		amino acid sequence	201		algorithms	44		alanine	179		aged, 80 and over	1419		aged	5001		age factors	1043		age distribution	171		africa	45		aerosols	161		clinical laboratory techniques	4588
pneumonia, viral	65		chiroptera	56		bronchoalveolar lavage fluid	27		antibodies, viral	61		antibodies, monoclonal	26		angiotensin-converting enzyme 2	254		anesthesia, general	25		alphacoronavirus	45		alanine transaminase	56		aging	38		aged, 80 and over	1928		aged	6071		age factors	1228		age distribution	245		africa	54		adolescent	4578
radiography, thoracic	39		chlorocebus aethiops	34		child	46		antiviral agents	183		antibodies, neutralizing	46		animals	564		angiotensin ii	28		alveolar epithelial cells	19		algorithms	54		air pollution	35		aging	54		aged, 80 and over	2314		aged	7310		age factors	1522		age distribution	293		disease outbreaks	4288
sars-cov-2	59		clinical laboratory techniques	114		child, preschool	41		asymptomatic diseases	28		antibodies, viral	95		animals, wild	31		angiotensin-converting enzyme 2	320		ambulatory care	24		alphacoronavirus	45		air travel	18		air pollution	44		aging	55		aged, 80 and over	2752		aged	8713		age factors	1675		aged, 80 and over	4271
tomography, x-ray computed	26		communicable diseases, emerging	59		china	729		asymptomatic infections	23		antiviral agents	323		anti-bacterial agents	70		animals	687		amides	108		alveolar epithelial cells	20		aircraft	17		air travel	27		air pollutants	58		aging	94		aged, 80 and over	3437		aged	9793		lung	3937
			comorbidity	38		chiroptera	78		basic reproduction number	49		anxiety	30		anti-inflammatory agents	52		animals, wild	31		amino acid sequence	294		ambulatory care	40		airway management	32		aircraft	17		air pollution	100		air pollutants	58		aging	132		aged, 80 and over	3935		child	3857
			coronavirus	64		chlorocebus aethiops	34		betacoronavirus	1749		asymptomatic diseases	28		antibodies, monoclonal	39		anti-bacterial agents	118		anesthesia, general	25		amides	110		alanine	182		airway management	32		air travel	27		air pollution	116		air microbiology	22		aging	132		risk factors	3444
			coronavirus infections	469		clinical laboratory techniques	240		binding sites	38		asymptomatic infections	72		antibodies, neutralizing	46		anti-inflammatory agents	59		anesthesia, spinal	35		amino acid sequence	310		alanine transaminase	115		alanine	236		aircraft	17		air pollution, indoor	18		air pollutants	59		air filters	50		severity of illness index	3288
			cough	70		communicable disease control	30		biomarkers	27		basic reproduction number	78		antibodies, viral	97		antibodies, monoclonal	40		anesthetics	20		anesthesia, general	25		algorithms	63		alanine transaminase	116		airway management	32		air travel	27		air pollution	132		air microbiology	60		coronavirus	3199
			covid-19	431		communicable diseases, emerging	104		bronchoalveolar lavage fluid	29		bayes theorem	24		antineoplastic agents	33		antibodies, neutralizing	46		aneurysm, dissecting	17		anesthesia, spinal	35		alphacoronavirus	45		algorithms	106		alanine	260		aircraft	17		air pollution, indoor	18		air pollutants	59		antiviral agents	3183
			covid-19 testing	114		comorbidity	41		child	100		betacoronavirus	3241		antiviral agents	447		antibodies, viral	166		angiotensin ii	30		anesthesiology	24		alveolar epithelial cells	20		alphacoronavirus	45		alanine transaminase	117		airway management	49		air travel	27		air pollution	140		animals	2719
			disease outbreaks	164		coronavirus	171		child, preschool	78		binding sites	39		anxiety	53		antimalarials	45		angiotensin-converting enzyme 2	480		anesthetics	35		ambulatory care	65		alveolar epithelial cells	32		algorithms	134		alanine	316		aircraft	17		air pollution, indoor	18		prognosis	2563
			disease reservoirs	25		coronavirus infections	1079		china	1373		biomarkers	28		asymptomatic diseases	29		antineoplastic agents	33		angiotensin-converting enzyme inhibitors	42		aneurysm, dissecting	18		amides	110		ambulatory care	66		alphacoronavirus	45		alanine transaminase	156		airway management	49		air travel	27		child, preschool	2316
			drug discovery	23		cough	122		chiroptera	148		body temperature	25		asymptomatic infections	83		antiviral agents	616		animals	944		angiotensin ii	32		amino acid sequence	312		amides	135		alveolar epithelial cells	55		algorithms	182		alanine	353		aircraft	26		treatment outcome	2316
			epidemics	41		covid-19	1014		chlorocebus aethiops	35		bronchoalveolar lavage fluid	29		base sequence	25		anxiety	120		animals, wild	47		angiotensin receptor antagonists	26		amniotic fluid	52		amino acid sequence	314		ambulatory care	66		alphacoronavirus	45		alanine transaminase	194		airway management	57		fever	2293
			female	197		covid-19 testing	240		chloroquine	23		carrier state	23		basic reproduction number	79		anxiety disorders	62		anti-bacterial agents	161		angiotensin-converting enzyme 2	703		anesthesia	48		amniotic fluid	52		amides	136		alveolar epithelial cells	56		algorithms	204		alanine	389		angiotensin-converting enzyme 2	2248
			fever	84		covid-19 vaccines	48		clinical laboratory techniques	421		cell line	63		bayes theorem	37		area under curve	42		anti-inflammatory agents	85		angiotensin-converting enzyme inhibitors	134		anesthesia, general	25		anal canal	20		amino acid sequence	367		ambulatory care	66		alphacoronavirus	56		alanine transaminase	217		hospitalization	2231
			genome, viral	136		critical illness	27		clinical trials as topic	21		child	279		beijing	47		artificial intelligence	33		antibodies, monoclonal	55		animals	1040		anesthesia, spinal	36		anesthesia	48		amniotic fluid	52		ambulatory care facilities	26		alveolar epithelial cells	64		algorithms	204		peptidyl-dipeptidase a	2194
			genomics	20		cross infection	22		cluster analysis	16		child, preschool	189		betacoronavirus	4572		asymptomatic diseases	72		antibodies, monoclonal, humanized	37		animals, wild	47		anesthesiologists	60		anesthesia, general	27		anal canal	43		amides	146		ambulatory care	66		alleles	37		comorbidity	2148
			global health	15		disease outbreaks	280		communicable disease control	112		china	2366		binding sites	53		asymptomatic infections	103		antibodies, neutralizing	152		anti-bacterial agents	187		anesthesiology	37		anesthesia, spinal	47		anesthesia	64		amino acid motifs	39		ambulatory care facilities	47		alphacoronavirus	57		infection control	1921
			hospitalization	30		disease progression	49		communicable diseases, emerging	131		chiroptera	234		biomarkers	135		autopsy	41		antibodies, viral	266		anti-hiv agents	33		anesthetics	35		anesthesiologists	60		anesthesia, general	27		amino acid sequence	383		amides	164		alveolar epithelial cells	88		disease progression	1919
			host specificity	23		disease reservoirs	26		communication	20		chlorocebus aethiops	59		blood glucose	35		base sequence	25		antigens, viral	33		anti-inflammatory agents	128		aneurysm, dissecting	18		anesthesiology	44		anesthesia, spinal	59		amniotic fluid	53		amino acid motifs	39		ambulatory care	67		infant	1913
			humans	471		disease transmission, infectious	52		comorbidity	58		chloroquine	41		bodily secretions	28		basic reproduction number	79		antimalarials	46		antibodies, monoclonal	55		angiotensin ii	32		anesthetics	35		anesthesiologists	60		anal canal	70		amino acid sequence	405		ambulatory care facilities	47		rna, viral	1822
			incidence	35		drug combinations	29		computer simulation	18		cities	39		body temperature	26		bayes theorem	37		antineoplastic agents	41		antibodies, monoclonal, humanized	106		angiotensin receptor antagonists	39		aneurysm, dissecting	18		anesthesiology	44		anesthesia	120		amino acids	36		amides	208		age factors	1800
			infant	24		drug discovery	35		contact tracing	25		clinical laboratory techniques	661		bronchoalveolar lavage fluid	56		beijing	47		antineoplastic combined chemotherapy protocols	20		antibodies, neutralizing	182		angiotensin-converting enzyme 2	888		angiotensin ii	32		anesthetics	35		anesthesia, epidural	34		amniotic fluid	53		amino acid motifs	59		cough	1749
			infectious disease incubation period	22		drugs, chinese herbal	31		coronavirus	309		clinical trials as topic	69		c-reactive protein	82		betacoronavirus	6018		antiviral agents	888		antibodies, viral	346		angiotensin-converting enzyme inhibitors	147		angiotensin receptor antagonists	125		aneurysm, dissecting	32		anesthesia, general	28		anal canal	71		amino acid sequence	473		sars virus	1740
			intensive care units	27		epidemics	57		coronavirus infections	2046		cluster analysis	16		cardiovascular diseases	103		binding sites	90		anxiety	221		anticoagulants	29		animals	1176		angiotensin-converting enzyme 2	1174		angiotensin ii	32		anesthesia, obstetrical	33		anesthesia	120		amino acid substitution	21		spike glycoprotein, coronavirus	1714
			lung	93		false negative reactions	29		cough	190		colistin	20		carrier state	23		biomarkers	183		anxiety disorders	111		antigens, viral	34		animals, wild	47		angiotensin-converting enzyme inhibitors	257		angiotensin receptor antagonists	161		anesthesia, spinal	80		anesthesia, epidural	34		amino acids	54		biomarkers	1635
			male	188		female	379		covid-19	1960		commerce	23		cell line	64		biomedical research	16		area under curve	43		antihypertensive agents	22		anti-bacterial agents	188		animals	1338		angiotensin-converting enzyme 2	1514		anesthesiologists	60		anesthesia, general	28		amniotic fluid	54		surveys and questionnaires	1541
			middle aged	131		fever	175		covid-19 testing	421		communicable disease control	227		cesarean section	58		blood glucose	36		artificial intelligence	33		antimalarials	47		anti-hiv agents	33		animals, wild	71		angiotensin-converting enzyme inhibitors	327		anesthesiology	44		anesthesia, obstetrical	33		anal canal	71		time factors	1499
			middle east respiratory syndrome coronavirus	58		forecasting	16		covid-19 vaccines	79		communicable diseases, emerging	135		child	478		bodily secretions	28		asian continental ancestry group	43		antineoplastic agents	41		anti-inflammatory agents	168		anti-bacterial agents	223		animals	1790		anesthetics	35		anesthesia, spinal	80		anesthesia	120		real-time polymerase chain reaction	1475
			nucleic acid amplification techniques	35		genome, viral	168		critical care	31		communication	21		child, preschool	330		body temperature	26		aspartate aminotransferases	28		antineoplastic combined chemotherapy protocols	20		antibodies, monoclonal	63		anti-hiv agents	33		animals, wild	71		aneurysm, dissecting	34		anesthesiologists	60		anesthesia, epidural	45		antibodies, viral	1459
			pandemics	114		genomics	20		critical illness	37		community-acquired infections	31		china	3141		breast neoplasms	20		asymptomatic diseases	91		antiviral agents	1099		antibodies, monoclonal, humanized	147		anti-inflammatory agents	203		anti-bacterial agents	264		angiotensin ii	33		anesthesiology	70		anesthesia, general	28		cross-sectional studies	1407
			peptidyl-dipeptidase a	33		global health	43		cross infection	38		comorbidity	120		chiroptera	289		bronchoalveolar lavage fluid	56		asymptomatic infections	174		anxiety	361		antibodies, neutralizing	200		antibodies, monoclonal	79		anti-hiv agents	34		angiotensin receptor antagonists	200		anesthetics	43		anesthesia, obstetrical	44		severe acute respiratory syndrome	1394
			phylogeny	168		health resources	21		databases, genetic	18		computer simulation	47		chlorocebus aethiops	60		c-reactive protein	83		autophagy	30		anxiety disorders	134		antibodies, viral	470		antibodies, monoclonal, humanized	185		anti-inflammatory agents	207		angiotensin-converting enzyme 2	1629		aneurysm, dissecting	34		anesthesia, spinal	91		reverse transcriptase polymerase chain reaction	1388
			pneumonia	17		hospitalization	71		diagnosis, differential	28		contact tracing	42		chloroquine	81		cardiovascular diseases	139		autopsy	41		area under curve	70		anticoagulants	98		antibodies, neutralizing	223		antibodies, monoclonal	177		angiotensin-converting enzyme inhibitors	367		angiotensin i	57		anesthesiologists	60		health personnel	1338
			pneumonia, viral	431		host specificity	25		disease management	42		coronavirus	548		cities	39		cardiovascular surgical procedures	14		base sequence	25		artificial intelligence	52		antigens, viral	46		antibodies, viral	583		antibodies, monoclonal, humanized	217		animal welfare	22		angiotensin ii	69		anesthesiology	70		pregnancy	1306
			practice guidelines as topic	16		humans	1062		disease outbreaks	487		coronavirus infections	3715		clinical laboratory techniques	1027		carrier state	23		basic reproduction number	115		asian continental ancestry group	51		antihypertensive agents	22		antibody formation	26		antibodies, neutralizing	400		animals	2040		angiotensin receptor antagonists	271		anesthetics	43		anxiety	1264
			prognosis	38		immunization, passive	19		disease progression	59		coronavirus nl63, human	14		clinical trials as topic	81		cell line	71		bayes theorem	37		aspartate aminotransferases	40		antimalarials	100		anticoagulants	143		antibodies, viral	858		animals, wild	71		angiotensin-converting enzyme 2	1809		aneurysm, dissecting	34		c-reactive protein	1184
			radiography, thoracic	83		incidence	52		disease reservoirs	61		cough	331		cluster analysis	16		cesarean section	78		beijing	59		asymptomatic diseases	156		antineoplastic agents	58		antigens, viral	46		antibody formation	26		anti-bacterial agents	277		angiotensin-converting enzyme inhibitors	465		angiotensin i	57		critical illness	1166
			real-time polymerase chain reaction	48		infant	39		disease susceptibility	37		covid-19	3629		cohort studies	92		child	646		betacoronavirus	8922		asymptomatic infections	198		antineoplastic combined chemotherapy protocols	20		antihypertensive agents	22		antibody specificity	48		anti-hiv agents	35		angiotensins	32		angiotensin ii	75		personal protective equipment	1163
			respiratory tract infections	26		infection control	55		disease transmission, infectious	76		covid-19 testing	661		coinfection	39		child, preschool	481		bilirubin	27		attitude of health personnel	32		antioxidants	24		antimalarials	101		anticoagulants	162		anti-inflammatory agents	235		animal welfare	22		angiotensin receptor antagonists	296		risk assessment	1157
			retrospective studies	57		infectious disease incubation period	71		drug combinations	29		covid-19 vaccines	145		colistin	20		china	3926		binding sites	129		autophagy	31		antipsychotic agents	19		antineoplastic agents	72		antigens, viral	110		antibodies, monoclonal	209		animals	2303		angiotensin-converting enzyme 2	2062		quarantine	1095
			rna, viral	53		intensive care units	36		drug discovery	36		critical care	39		commerce	24		chiroptera	336		biological products	22		autopsy	73		antiviral agents	1300		antineoplastic combined chemotherapy protocols	20		antihypertensive agents	22		antibodies, monoclonal, humanized	229		animals, wild	82		angiotensin-converting enzyme inhibitors	498		mental health	1017
			sars virus	70		interferons	34		drugs, chinese herbal	45		critical illness	65		communicable disease control	244		chlorocebus aethiops	88		biomarkers	349		base sequence	26		anxiety	566		antioxidants	24		antimalarials	115		antibodies, neutralizing	527		anti-bacterial agents	310		angiotensins	32		radiography, thoracic	1017
			sars-cov-2	366		internationality	19		early diagnosis	23		cross infection	165		communicable diseases, emerging	146		chloroquine	118		biomedical research	25		basic reproduction number	115		anxiety disorders	245		antipsychotic agents	19		antineoplastic agents	72		antibodies, viral	1116		anti-hiv agents	35		animal welfare	22		communicable disease control	1002
			sequence alignment	28		lopinavir	29		emergencies	22		databases, genetic	29		communication	32		cities	40		blood cell count	35		bayes theorem	37		area under curve	71		antiviral agents	1662		antineoplastic combined chemotherapy protocols	20		antibody formation	26		anti-inflammatory agents	292		animals	2580		infant, newborn	992
			severe acute respiratory syndrome	103		lung	221		emergency medical services	29		dermatology	28		community-acquired infections	33		clinical laboratory techniques	1322		blood glucose	59		beijing	69		artificial intelligence	65		anxiety	631		antioxidants	24		antibody specificity	48		antibodies, monoclonal	211		animals, wild	82		prevalence	983
			spike glycoprotein, coronavirus	42		male	434		epidemics	128		diabetes mellitus	56		comorbidity	226		clinical trials as topic	124		bodily secretions	29		betacoronavirus	11953		asian continental ancestry group	75		anxiety disorders	286		antipsychotic agents	19		antibody-dependent enhancement	25		antibodies, monoclonal, humanized	260		anorexia	46		hypertension	978
			thailand	20		mass screening	25		epithelial cells	25		diagnosis, differential	58		computer simulation	47		cluster analysis	16		body temperature	26		bilirubin	50		aspartate aminotransferases	60		area under curve	99		antiviral agents	1912		anticoagulants	204		antibodies, neutralizing	528		anti-bacterial agents	311		practice guidelines as topic	970
			tomography, x-ray computed	132		middle aged	313		eutheria	40		diagnostic errors	23		conjunctiva	28		cohort studies	114		breast neoplasms	20		binding sites	143		asymptomatic diseases	219		artificial intelligence	128		anxiety	817		antigens, viral	148		antibodies, viral	1180		anti-hiv agents	36		covid-19 vaccines	965
			travel	29		middle east respiratory syndrome coronavirus	94		false negative reactions	61		diarrhea	83		contact tracing	95		coinfection	50		bronchoalveolar lavage fluid	56		biological products	22		asymptomatic infections	234		asian continental ancestry group	97		anxiety disorders	302		antihypertensive agents	22		antibody formation	26		anti-inflammatory agents	311		incidence	963
			vero cells	34		models, theoretical	23		family health	29		digestive system neoplasms	29		coronavirus	684		colistin	20		c-reactive protein	147		biomarkers	490		attitude of health personnel	32		aspartate aminotransferases	60		area under curve	99		antimalarials	117		antibody specificity	48		antibodies, monoclonal	241		epidemics	955
			whole genome sequencing	32		nucleic acid amplification techniques	36		female	585		disease management	94		coronavirus infections	5218		colorectal neoplasms	22		cardiovascular diseases	208		biomedical research	25		autophagy	31		asymptomatic diseases	219		arthritis, rheumatoid	26		antineoplastic agents	93		antibody-dependent enhancement	25		antibodies, monoclonal, humanized	261		cohort studies	937
			young adult	90		pandemics	490		fever	251		disease outbreaks	821		coronavirus nl63, human	14		commerce	25		cardiovascular surgical procedures	15		blood cell count	35		autopsy	89		asymptomatic infections	317		artificial intelligence	153		antineoplastic combined chemotherapy protocols	21		anticoagulants	222		antibodies, neutralizing	575		infectious disease transmission, patient-to-professional	923
						peptidyl-dipeptidase a	48		follow-up studies	38		disease progression	94		cough	487		communicable disease control	276		carrier state	23		blood chemical analysis	38		base sequence	36		attention	21		asia	20		antioxidants	24		antigens, viral	148		antibodies, viral	1322		public health	922
						personal protective equipment	52		forecasting	28		disease reservoirs	96		covid-19	5182		communicable diseases, emerging	164		cell fusion	38		blood coagulation	41		basic reproduction number	127		attitude of health personnel	33		asian continental ancestry group	119		antipsychotic agents	19		antihypertensive agents	22		antibody formation	26		cytokines	914
						phylogeny	212		genome, viral	217		disease susceptibility	64		covid-19 testing	1027		communication	33		cell line	84		blood coagulation disorders	15		bayes theorem	46		autophagy	31		aspartate aminotransferases	60		antiviral agents	2248		antimalarials	131		antibody specificity	48		lymphocyte count	901
						pneumonia	36		genomics	29		disease transmission, infectious	87		covid-19 vaccines	169		community-acquired infections	56		cesarean section	81		blood glucose	59		behavioral symptoms	30		autopsy	89		asymptomatic diseases	219		anxiety	1007		antineoplastic agents	122		antibody-dependent enhancement	39		medicine, chinese traditional	898
						pneumonia, viral	1014		global health	75		disseminated intravascular coagulation	25		critical care	39		comorbidity	276		child	1002		blood safety	25		beijing	86		azithromycin	45		asymptomatic infections	488		anxiety disorders	303		antineoplastic combined chemotherapy protocols	21		anticoagulants	222		depression	897
						practice guidelines as topic	17		guidelines as topic	22		drug combinations	64		critical illness	65		computer simulation	48		child, preschool	665		blood sedimentation	50		betacoronavirus	14742		base sequence	36		attention	21		area under curve	139		antioxidants	25		antigens, viral	180		intensive care units	890
						prognosis	41		health personnel	22		drug discovery	54		cross infection	206		conjunctiva	28		china	5763		blood transfusion	40		bibliometrics	22		basic reproduction number	162		attitude of health personnel	43		arthritis, rheumatoid	26		antipsychotic agents	19		antihypertensive agents	39		cross infection	873
						public health	41		health resources	21		drug evaluation, preclinical	24		cross-sectional studies	35		consensus	24		chiroptera	443		bodily secretions	29		bilirubin	50		bayes theorem	57		attitude to health	35		artificial intelligence	183		antiviral agents	2663		antimalarials	154		asymptomatic infections	870
						quarantine	25		health services accessibility	20		drugs, chinese herbal	82		cytochrome p-450 cyp3a inhibitors	27		contact tracing	99		chlorocebus aethiops	125		body mass index	41		binding sites	144		behavioral symptoms	45		australia	26		asia	20		anxiety	1129		antineoplastic agents	123		pregnancy complications, infectious	867
						radiography, thoracic	141		hong kong	18		early diagnosis	24		cytokines	29		coronavirus	852		chloroquine	143		body temperature	27		biological assay	31		beijing	110		autophagy	31		asian continental ancestry group	137		anxiety disorders	323		antineoplastic combined chemotherapy protocols	21		drugs, chinese herbal	832
						real-time polymerase chain reaction	144		hospitalization	97		emergencies	35		databases, genetic	46		coronavirus 3c proteases	45		chronic disease	51		breast neoplasms	20		biological products	22		betacoronavirus	18574		autopsy	104		aspartate aminotransferases	121		appointments and schedules	34		antioxidants	25		viral load	829
						research	16		hospitals	29		emergency medical services	31		dental care	27		coronavirus infections	6804		cities	63		bronchoalveolar lavage fluid	67		biomarkers	514		bibliometrics	45		azithromycin	45		asymptomatic diseases	245		area under curve	140		antipsychotic agents	19		leukocyte count	811
						respiratory distress syndrome	35		host specificity	26		emergency service, hospital	40		dentists	27		coronavirus nl63, human	14		civil defense	24		c-reactive protein	223		biomedical research	45		bilirubin	50		bacterial infections	41		asymptomatic infections	581		arthritis, rheumatoid	26		antiviral agents	2950		neutrophils	788
						respiratory sounds	32		humans	2013		epidemics	160		dermatology	39		cough	574		clinical competence	38		cardiopulmonary resuscitation	32		blood cell count	74		binding sites	144		base sequence	37		attention	43		artificial intelligence	183		anxiety	1196		interleukin-6	775
						respiratory tract infections	28		immunization, passive	19		epithelial cells	25		diabetes complications	67		covid-19	6789		clinical laboratory techniques	1859		cardiovascular diseases	307		blood chemical analysis	61		biological assay	31		basic reproduction number	162		attitude of health personnel	59		ascorbic acid	30		anxiety disorders	323		feces	773
						retrospective studies	123		incidence	75		epitopes	25		diabetes mellitus	96		covid-19 testing	1322		clinical trials as topic	199		cardiovascular surgical procedures	30		blood coagulation	41		biological evolution	19		bayes theorem	58		attitude to health	35		asia	52		appointments and schedules	34		survival analysis	765
						risk assessment	34		infant	46		eutheria	71		diabetes mellitus, type 2	34		covid-19 vaccines	204		cluster analysis	43		cardiovascular system	55		blood coagulation disorders	63		biological products	23		behavioral symptoms	45		australia	26		asian continental ancestry group	173		area under curve	174		receptors, virus	755
						ritonavir	29		infection control	86		evidence-based medicine	26		diagnosis, differential	78		critical care	65		cohort studies	151		carrier state	23		blood glucose	61		biomarkers	737		beijing	156		autophagy	31		aspartate aminotransferases	173		arrhythmias, cardiac	37		genome, viral	752
						rna, viral	67		infectious disease incubation period	94		evolution, molecular	46		diagnostic errors	34		critical illness	94		coinfection	59		case-control studies	40		blood safety	25		biomedical research	69		betacoronavirus	22270		autopsy	104		asymptomatic diseases	264		arthritis, rheumatoid	26		lopinavir	751
						sars virus	127		influenza, human	20		false negative reactions	63		diarrhea	114		cross infection	228		colistin	21		cause of death	47		blood sedimentation	50		blister	28		bibliometrics	54		azithromycin	45		asymptomatic infections	690		artificial intelligence	196		cardiovascular diseases	737
						sars-cov-2	907		intensive care units	59		family health	58		digestive system neoplasms	29		cross reactions	32		colorectal neoplasms	23		cd4-positive t-lymphocytes	31		blood transfusion	41		blood cell count	107		bilirubin	50		b-lymphocytes	63		attention	43		ascorbic acid	30		phylogeny	734
						sequence alignment	29		interferons	34		fatigue	91		disease management	110		cross-sectional studies	75		commerce	41		cd8-positive t-lymphocytes	31		bodily secretions	29		blood chemical analysis	61		binding sites	185		bacterial infections	60		attitude	38		asia	52		sex factors	728
						severe acute respiratory syndrome	160		internationality	20		feces	58		disease notification	17		cysteine endopeptidases	45		communicable disease control	360		cell fusion	39		body mass index	43		blood coagulation	85		biological assay	31		base sequence	65		attitude of health personnel	99		asian continental ancestry group	189		ritonavir	724
						severity of illness index	42		internet	25		female	1155		disease outbreaks	1149		cytochrome p-450 cyp3a inhibitors	50		communicable diseases, emerging	167		cell line	99		body temperature	28		blood coagulation disorders	85		biological evolution	32		basic reproduction number	178		attitude to health	35		aspartate aminotransferases	239		sensitivity and specificity	721
						spike glycoprotein, coronavirus	68		liver	17		fever	468		disease progression	208		cytokine release syndrome	31		communication	62		cell phone	19		breast neoplasms	20		blood coagulation tests	74		biological products	23		bayes theorem	58		australia	26		asymptomatic diseases	306		virus shedding	719
						thailand	20		lopinavir	29		fibrin fibrinogen degradation products	53		disease reservoirs	136		cytokines	46		community pharmacy services	14		cells, cultured	48		bronchoalveolar lavage fluid	68		blood donors	44		biomarkers	939		behavioral symptoms	45		autoimmune diseases	19		asymptomatic infections	777		travel	711
						time factors	33		lung	293		fluid therapy	36		disease susceptibility	64		databases, genetic	46		community-acquired infections	56		cesarean section	81		c-reactive protein	349		blood glucose	96		biomedical research	125		beijing	156		autophagy	31		attention	58		hospitals	707
						tomography, x-ray computed	290		lung diseases	28		fluorodeoxyglucose f18	28		disease transmission, infectious	87		deep learning	38		comorbidity	383		child	1395		cardiopulmonary resuscitation	45		blood platelets	32		birds	30		betacoronavirus	25776		autopsy	104		attitude	38		respiration, artificial	706
						travel	84		male	661		follow-up studies	38		disseminated intravascular coagulation	25		dental care	27		computer simulation	90		child, preschool	831		cardiovascular diseases	347		blood safety	36		blister	28		bibliometrics	54		azithromycin	46		attitude of health personnel	121		stress, psychological	690
						vero cells	34		mass screening	39		forecasting	58		dna, viral	39		dentists	27		conjunctiva	29		china	7378		cardiovascular surgical procedures	31		blood sedimentation	51		blood cell count	129		big data	28		b-lymphocytes	96		attitude to health	35		diabetes mellitus	684
						viral load	26		medicine, chinese traditional	35		gastrointestinal diseases	21		drug combinations	122		depression	79		consciousness disorders	40		chiroptera	445		cardiovascular system	65		blood transfusion	50		blood chemical analysis	96		bilirubin	50		bacterial infections	60		australia	26		lymphopenia	678
						viral vaccines	41		mental health	43		genome, viral	293		drug discovery	71		dermatology	47		consensus	37		chlorocebus aethiops	125		caregivers	28		bodily secretions	29		blood coagulation	97		binding sites	187		bariatric surgery	18		autoimmune diseases	19		fibrin fibrinogen degradation products	675
						virus replication	23		mental health services	37		genomics	68		drug evaluation, preclinical	24		diabetes complications	102		conserved sequence	32		chloroquine	154		carrier state	46		body mass index	43		blood coagulation disorders	86		binding, competitive	47		base sequence	76		autophagy	31		roc curve	669
						whole genome sequencing	32		middle aged	568		global health	86		drug therapy, combination	44		diabetes mellitus	132		contact tracing	154		chronic disease	80		case-control studies	64		body temperature	28		blood coagulation tests	74		biological assay	31		basic reproduction number	257		autopsy	155		chiroptera	668
						world health organization	32		middle east respiratory syndrome coronavirus	109		government	28		drugs, chinese herbal	96		diabetes mellitus, type 2	35		coronavirus	1132		cities	137		cat diseases	20		brain	32		blood donors	44		biological evolution	32		bayes theorem	72		azithromycin	46		immunoglobulin g	666
						young adult	151		models, molecular	49		government regulation	38		dyspnea	73		diagnosis, differential	102		coronavirus 3c proteases	59		civil defense	36		catalytic domain	35		breast neoplasms	20		blood glucose	146		biological products	23		behavior, addictive	34		b-lymphocytes	110		patient discharge	646
						zoonoses	54		models, theoretical	25		guidelines as topic	22		early diagnosis	36		diagnostic errors	34		coronavirus infections	9848		clinical competence	38		cats	39		bronchoalveolar lavage fluid	84		blood platelets	53		biomarkers	1108		behavioral symptoms	45		bacterial infections	60		antibodies, neutralizing	627
									nucleic acid amplification techniques	38		headache	28		emergencies	46		diagnostic tests, routine	24		coronavirus nl63, human	28		clinical decision-making	25		cause of death	47		bronchoscopes	25		blood safety	36		biomedical research	127		beijing	179		bariatric surgery	18		global health	626
									pandemics	1155		health behavior	16		emergency medical services	71		diarrhea	115		coronavirus nucleocapsid proteins	31		clinical laboratory techniques	2318		cd4 lymphocyte count	57		bronchoscopy	21		blood sedimentation	51		biopsy	39		betacoronavirus	29390		base sequence	77		middle east respiratory syndrome coronavirus	624
									patient care planning	32		health personnel	104		emergency service, hospital	56		digestive system neoplasms	29		cough	780		clinical trials as topic	218		cd4-positive t-lymphocytes	31		burns	18		blood transfusion	50		birds	30		bibliometrics	81		basic reproduction number	269		respiratory distress syndrome	615
									peptidyl-dipeptidase a	120		health resources	28		eosinophils	36		disease management	122		counseling	33		cluster analysis	62		cd8-positive t-lymphocytes	31		c-reactive protein	484		bodily secretions	30		birth weight	40		big data	28		bayes theorem	73		disease transmission, infectious	605
									personal protective equipment	70		health services accessibility	20		epidemics	233		disease notification	17		covid-19	10007		cohort studies	267		cell fusion	40		cancer care facilities	44		body mass index	80		blister	28		bilirubin	50		behavior, addictive	34		mice	603
									phylogeny	274		history, 21st century	26		epidemiological monitoring	19		disease outbreaks	1379		covid-19 testing	1859		coinfection	68		cell line	101		cannula	15		body temperature	28		blood cell count	129		binding sites	188		behavioral symptoms	45		case-control studies	601
									pneumonia	53		holidays	42		epithelial cells	26		disease progression	321		covid-19 vaccines	372		colistin	21		cell phone	19		carcinoma, hepatocellular	44		brain	50		blood chemical analysis	96		binding, competitive	47		beijing	220		contact tracing	601
									pneumonia, viral	1954		hong kong	52		epitopes	37		disease reservoirs	170		critical care	83		colorectal neoplasms	23		cells, cultured	49		cardiopulmonary resuscitation	45		brain ischemia	35		blood coagulation	97		biological assay	31		betacoronavirus	32104		diarrhea	590
									practice guidelines as topic	57		hospitalization	139		eutheria	71		disease susceptibility	78		critical illness	171		commerce	41		cesarean section	109		cardiovascular diseases	437		breast neoplasms	20		blood coagulation disorders	86		biological evolution	32		bibliometrics	81		hospital mortality	589
									prognosis	72		hospitals	47		evidence-based medicine	35		disease transmission, infectious	87		cross infection	276		communicable disease control	420		child	1686		cardiovascular surgical procedures	32		bronchi	57		blood coagulation tests	75		biological factors	26		big data	35		viral vaccines	585
									prospective studies	42		host specificity	44		evolution, molecular	54		disseminated intravascular coagulation	25		cross reactions	72		communicable diseases, emerging	168		child, preschool	912		cardiovascular system	119		bronchoalveolar lavage fluid	132		blood donors	57		biological products	23		bilirubin	72		neoplasms	578
									protein binding	37		humans	3680		false negative reactions	77		dna, viral	39		cross-sectional studies	147		communication	65		china	8940		caregivers	29		bronchoscopes	25		blood glucose	147		biomarkers	1309		binding sites	235		masks	568
									protein conformation	31		hypertension	69		family health	89		drug combinations	185		crystallography, x-ray	55		community pharmacy services	15		chiroptera	486		carrier state	56		bronchoscopy	55		blood platelets	53		biomarkers, tumor	26		binding, competitive	47		fatigue	566
									protein interaction domains and motifs	34		immunization, passive	44		fatigue	145		drug discovery	100		cysteine endopeptidases	59		community-acquired infections	56		chlorocebus aethiops	149		case-control studies	159		burns	25		blood pressure	70		biomedical research	152		biological assay	31		influenza, human	552
									public health	78		immunoassay	14		feces	59		drug evaluation, preclinical	25		cytochrome p-450 cyp3a inhibitors	51		comorbidity	518		chloroquine	220		cat diseases	21		c-reactive protein	577		blood safety	49		biopsy	39		biological evolution	32		immunization, passive	542
									public health practice	10		immunocompromised host	55		female	1925		drug therapy, combination	95		cytokine release syndrome	52		computational biology	20		chronic disease	107		catalytic domain	49		canada	30		blood sedimentation	99		birds	30		biological factors	26		angiotensin-converting enzyme inhibitors	527
									quarantine	37		incidence	142		fever	663		drugs, chinese herbal	137		cytokines	106		computer simulation	91		cities	179		cats	54		cancer care facilities	45		blood transfusion	64		birth weight	40		biological products	23		symptom assessment	515
									radiography, thoracic	179		infant	128		fibrin fibrinogen degradation products	134		dyspnea	88		databases, genetic	48		conjunctiva	29		civil defense	36		cause of death	48		cannula	15		blood volume	36		blister	28		biomarkers	1524		clinical trials as topic	514
									real-time polymerase chain reaction	178		infant, newborn	61		fluid therapy	36		early diagnosis	89		datasets as topic	38		consciousness disorders	41		clinical competence	38		cd4 lymphocyte count	57		carcinoma, hepatocellular	45		bodily secretions	30		blood cell count	189		biomarkers, tumor	35		hong kong	513
									receptors, virus	88		infection control	179		fluorodeoxyglucose f18	35		education, distance	20		deep learning	38		consensus	67		clinical decision-making	25		cd4-positive t-lymphocytes	32		cardiology service, hospital	35		body fluids	26		blood chemical analysis	122		biomedical research	152		lymphocytes	512
									reproducibility of results	42		infectious disease incubation period	127		follow-up studies	39		education, medical, continuing	26		delayed diagnosis	29		conserved sequence	32		clinical laboratory techniques	2684		cd8-positive t-lymphocytes	78		cardiopulmonary resuscitation	45		body mass index	80		blood coagulation	114		biopsy	39		telemedicine	510
									research	28		infectious disease transmission, patient-to-professional	40		forecasting	58		emergencies	46		delivery of health care	21		contact tracing	205		clinical trials as topic	220		cell fusion	41		cardiovascular diseases	481		body temperature	51		blood coagulation disorders	87		birds	30		models, molecular	508
									respiration, artificial	39		inflammation	23		gastrointestinal diseases	21		emergency medical services	92		dental care	38		coronavirus	1421		cluster analysis	64		cell line	130		cardiovascular surgical procedures	32		brain	50		blood coagulation tests	75		birth weight	41		pharynx	504
									respiratory distress syndrome	35		influenza, human	21		genetic variation	30		emergency service, hospital	57		dentists	27		coronavirus 3c proteases	78		cohort studies	284		cell phone	19		cardiovascular system	119		brain ischemia	63		blood donors	57		blister	28		cities	502
									respiratory sounds	32		information dissemination	39		genome, viral	327		eosinophils	36		depression	133		coronavirus infections	13146		coinfection	110		cells, cultured	83		caregivers	44		breast feeding	37		blood glucose	147		blood cell count	190		length of stay	496
									respiratory tract infections	43		intensive care units	92		genomics	69		epidemics	285		dermatology	47		coronavirus nl63, human	29		colistin	21		central nervous system	41		carrier state	57		breast neoplasms	20		blood platelets	78		blood chemical analysis	122		immunoglobulin m	491
									retrospective studies	225		interferons	35		global health	147		epidemiological monitoring	32		developing countries	25		coronavirus nucleocapsid proteins	43		colorectal neoplasms	23		cesarean section	151		case-control studies	182		bronchi	75		blood pressure	70		blood coagulation	126		predictive value of tests	489
									reverse transcriptase polymerase chain reaction	92		internationality	35		government	28		epithelial cells	26		diabetes complications	124		cost of illness	27		commerce	50		child	2046		cat diseases	37		bronchoalveolar lavage fluid	132		blood safety	50		blood coagulation disorders	87		amino acid sequence	488
									risk	35		internet	33		government regulation	38		epitopes	37		diabetes mellitus	174		cough	933		communicable disease control	435		child, preschool	1174		catalytic domain	49		bronchoscopes	25		blood sedimentation	99		blood coagulation tests	75		drug combinations	481
									risk assessment	55		intubation, intratracheal	33		guidelines as topic	22		eutheria	85		diabetes mellitus, type 2	45		counseling	34		communicable diseases, emerging	181		china	10986		cats	79		bronchoscopy	55		blood transfusion	65		blood donors	79		inflammation	479
									risk factors	67		klebsiella pneumoniae	20		headache	29		evidence-based medicine	35		diagnosis, differential	154		covid-19	13368		communication	81		chiroptera	497		causality	33		burn units	32		blood volume	36		blood glucose	170		prospective studies	478
									ritonavir	29		leukocyte count	57		health behavior	16		evolution, molecular	55		diagnostic errors	47		covid-19 testing	2318		community pharmacy services	15		chlorocebus aethiops	190		cause of death	48		burns	50		blood-brain barrier	28		blood platelets	109		critical care	477
									rna, viral	77		likelihood functions	24		health personnel	182		eye	15		diagnostic tests, routine	39		covid-19 vaccines	420		community-acquired infections	68		chloroquine	258		cd4 lymphocyte count	57		c-reactive protein	681		bodily secretions	40		blood pressure	70		logistic models	472
									sars virus	176		liver	18		health resources	28		false negative reactions	79		diarrhea	215		critical care	166		comorbidity	606		cholangiopancreatography, endoscopic retrograde	27		cd4-positive t-lymphocytes	32		canada	30		body fluids	26		blood safety	50		follow-up studies	467
									sars-cov-2	1755		lopinavir	81		health services accessibility	20		family	21		diet, healthy	25		critical illness	242		compassion fatigue	22		chronic disease	108		cd8-positive t-lymphocytes	99		cancer care facilities	45		body mass index	80		blood sedimentation	122		chlorocebus aethiops	464
									sensitivity and specificity	53		lung	537		history, 21st century	26		family health	89		digestive system neoplasms	29		cross infection	338		computational biology	20		cities	242		cell count	37		cannula	26		body temperature	51		blood transfusion	65		infectious disease incubation period	459
									sequence alignment	85		lung diseases	28		holidays	43		fatigue	195		disease management	179		cross reactions	73		computer simulation	91		civil defense	37		cell differentiation	31		carcinoma, hepatocellular	45		brain	100		blood urea nitrogen	55		patient isolation	459
									sequence analysis, protein	27		lung injury	40		hong kong	61		feasibility studies	14		disease notification	17		cross-sectional studies	365		conjunctiva	29		clinical competence	39		cell fusion	42		cardiology service, hospital	35		brain ischemia	65		blood volume	36		sequence alignment	459
									severe acute respiratory syndrome	235		lung neoplasms	40		hope	18		feces	77		disease outbreaks	1870		cryoelectron microscopy	30		consciousness disorders	42		clinical decision-making	25		cell line	166		cardiopulmonary resuscitation	55		breast feeding	37		blood-brain barrier	28		adrenal cortex hormones	452
									severity of illness index	94		lymphopenia	74		hospital mortality	34		female	2660		disease progression	469		crystallography, x-ray	56		consensus	152		clinical laboratory techniques	3112		cell phone	19		cardiovascular diseases	586		breast neoplasms	20		bodily secretions	40		disease management	452
									snakes	37		male	1253		hospitalization	213		fever	751		disease reservoirs	207		cysteine endopeptidases	78		conserved sequence	32		clinical protocols	23		cells, cultured	106		cardiovascular surgical procedures	32		bronchi	75		body fluids	50		l-lactate dehydrogenase	452
									species specificity	27		masks	19		hospitals	57		fibrin fibrinogen degradation products	136		disease susceptibility	91		cytochrome p-450 cyp3a inhibitors	51		contact tracing	225		clinical trials as topic	255		centers for disease control and prevention, u.s.	27		cardiovascular system	119		bronchoalveolar lavage fluid	132		body mass index	80		diagnosis, differential	449
									spike glycoprotein, coronavirus	121		mass screening	57		host specificity	44		fluid therapy	36		disease transmission, infectious	107		cytokine release syndrome	97		coronavirus	1734		cluster analysis	64		central nervous system	57		caregivers	44		bronchoscopes	25		body temperature	51		host-pathogen interactions	446
									stress, psychological	50		medical records	22		humans	5230		fluorodeoxyglucose f18	45		disinfection	28		cytokines	154		coronavirus 3c proteases	113		cohort studies	351		central nervous system infections	31		carrier state	57		bronchoscopy	55		brain	100		liver	434
									telemedicine	36		medical staff	24		hypertension	107		follow-up studies	52		disseminated intravascular coagulation	44		data mining	27		coronavirus infections	16154		coinfection	116		cerebrovascular disorders	46		case-control studies	311		burn units	42		brain ischemia	81		cytokine release syndrome	425
									thailand	20		medicine, chinese traditional	75		immunization, passive	44		forecasting	58		dna, viral	39		databases, genetic	60		coronavirus nl63, human	30		colistin	21		cesarean section	220		cat diseases	38		burns	51		breast feeding	48		reproducibility of results	424
									thorax	25		mental health	44		immunoassay	15		forensic medicine	17		drug combinations	227		datasets as topic	40		coronavirus nucleocapsid proteins	83		colorectal neoplasms	23		chi-square distribution	38		catalytic domain	49		c-reactive protein	916		breast neoplasms	20		methylprednisolone	419
									time factors	41		mental health services	37		immunocompromised host	67		forensic pathology	17		drug discovery	101		deep learning	38		coronavirus rna-dependent rna polymerase	53		combined modality therapy	42		chickens	29		cats	80		canada	30		bronchi	75		vero cells	419
									tomography, x-ray computed	460		mice	27		incidence	179		gastrointestinal diseases	53		drug evaluation, preclinical	25		delayed diagnosis	29		correlation of data	30		commerce	50		child	2376		causality	33		cancer care facilities	45		bronchoalveolar lavage fluid	132		virus internalization	419
									travel	138		middle aged	1019		indoles	73		gastrointestinal tract	29		drug therapy, combination	111		delivery of health care	53		cost of illness	27		communicable disease control	618		child, preschool	1393		cause of death	80		cannula	26		bronchoscopes	26		virus replication	416
									vero cells	35		middle east respiratory syndrome coronavirus	158		infant	235		genetic variation	30		drugs, chinese herbal	194		dengue	19		cough	1086		communicable diseases, emerging	181		china	12897		cd3 complex	48		carcinoma, hepatocellular	45		bronchoscopy	56		protein binding	412
									viral load	37		models, biological	25		infant, newborn	153		genome	33		dyspnea	145		dental care	49		counseling	34		communication	82		chiroptera	594		cd4 lymphocyte count	77		cardiology service, hospital	35		burn units	42		thorax	412
									viral proteins	45		models, molecular	66		infection control	248		genome, viral	373		early diagnosis	126		dentists	27		covid-19	16400		community pharmacy services	15		chlorocebus aethiops	291		cd4-positive t-lymphocytes	49		cardiopulmonary resuscitation	55		burnout, professional	31		zoonoses	405
									viral vaccines	56		models, statistical	75		infectious disease incubation period	129		genomics	69		education, distance	21		depression	235		covid-19 testing	2667		community-acquired infections	70		chloroquine	272		cd8-positive t-lymphocytes	116		cardiotoxicity	30		burns	51		dyspnea	404
									virus replication	23		models, theoretical	36		infectious disease transmission, patient-to-professional	79		global health	165		education, medical, continuing	27		dermatology	51		covid-19 vaccines	492		comorbidity	882		cholangiopancreatography, endoscopic retrograde	27		cell count	74		cardiovascular diseases	672		c-reactive protein	1065		adenosine monophosphate	399
									whole genome sequencing	33		molecular diagnostic techniques	35		infectious disease transmission, vertical	55		government	28		emergencies	82		developing countries	25		critical care	219		compassion fatigue	22		chronic disease	127		cell differentiation	32		cardiovascular surgical procedures	32		canada	30		alanine	399
									world health organization	55		monitoring, physiologic	16		inflammation	36		government regulation	39		emergency medical services	118		diabetes complications	149		critical illness	425		computational biology	20		cities	291		cell fusion	42		cardiovascular system	121		cancer care facilities	45		immunosuppressive agents	395
									young adult	240		multiple organ failure	21		influenza, human	24		guidelines as topic	30		emergency service, hospital	76		diabetes mellitus	185		cross infection	383		computed tomography angiography	38		civil defense	37		cell line	192		caregivers	51		cannula	26		united states	395
									zoonoses	85		myalgia	57		information dissemination	39		headache	44		emotions	45		diabetes mellitus, type 2	47		cross reactions	93		computer simulation	118		clinical competence	39		cell phone	37		carrier state	90		carcinoma, hepatocellular	45		chloroquine	394
												neoplasms	85		intensive care units	127		health behavior	16		endocytosis	50		diagnosis, differential	169		cross-sectional studies	485		conjunctiva	46		clinical decision-making	26		cell- and tissue-based therapy	18		case-control studies	417		cardiology service, hospital	35		coinfection	390
												nucleic acid amplification techniques	52		intensive care units, neonatal	24		health personnel	213		endoscopy, gastrointestinal	28		diagnostic errors	47		cryoelectron microscopy	32		consciousness disorders	42		clinical laboratory techniques	3425		cells, cultured	107		cat diseases	38		cardiomyopathies	24		disease susceptibility	386
												outpatient clinics, hospital	28		interferons	35		health resources	28		environmental exposure	29		diagnostic tests, routine	39		crystallography, x-ray	56		consensus	162		clinical protocols	23		centers for disease control and prevention, u.s.	27		catalytic domain	69		cardiopulmonary resuscitation	55		pneumonia	382
												pandemics	2589		interleukin-6	37		health services accessibility	45		eosinophils	36		diarrhea	245		cysteine endopeptidases	113		conserved sequence	32		clinical trials as topic	329		central nervous system	58		cats	80		cardiotoxicity	30		models, theoretical	373
												patient acuity	30		internationality	52		history, 21st century	26		epidemics	450		diet, healthy	25		cytochrome p-450 cyp3a inhibitors	52		contact tracing	306		cluster analysis	117		central nervous system infections	31		causality	33		cardiovascular diseases	672		proportional hazards models	368
												patient care planning	104		internet	34		holidays	44		epidemiologic studies	17		digestive system diseases	18		cytokine release syndrome	98		convalescence	32		cohort studies	442		cerebrovascular disorders	75		cause of death	106		cardiovascular surgical procedures	32		disinfection	367
												patient discharge	26		intubation, intratracheal	35		hong kong	62		epidemiological monitoring	32		digestive system neoplasms	29		cytokines	274		coronary angiography	33		coinfection	152		cesarean section	284		cd3 complex	49		cardiovascular system	121		health knowledge, attitudes, practice	365
												peptidyl-dipeptidase a	211		klebsiella pneumoniae	20		hope	18		epidemiology	21		disaster planning	18		data collection	42		coronavirus	2222		colistin	21		chemotherapy, adjuvant	20		cd4 lymphocyte count	111		caregivers	70		oxygen inhalation therapy	359
												periodicals as topic	13		leukocyte count	95		hospital mortality	57		epithelial cells	46		disease management	205		data mining	27		coronavirus 3c proteases	114		colorectal neoplasms	35		chi-square distribution	38		cd4-positive t-lymphocytes	82		carrier state	114		nasopharynx	358
												personal protective equipment	112		likelihood functions	42		hospitalization	253		epitopes	74		disease models, animal	48		databases, genetic	60		coronavirus infections	20374		combined modality therapy	65		chickens	29		cd8-positive t-lymphocytes	134		case-control studies	502		anti-bacterial agents	356
												pharynx	37		liver	66		hospitals	73		equipment and supplies	19		disease notification	17		datasets as topic	40		coronavirus nl63, human	30		commerce	66		child	2857		cell count	74		cat diseases	38		internet	350
												phylogeny	324		lopinavir	225		hospitals, psychiatric	20		equipment and supplies, hospital	23		disease outbreaks	2177		deep learning	38		coronavirus nucleocapsid proteins	84		communicable disease control	668		child health	38		cell differentiation	32		catalytic domain	85		sputum	348
												pneumonia	62		lung	725		host specificity	55		eutheria	108		disease progression	666		delayed diagnosis	29		coronavirus rna-dependent rna polymerase	68		communicable diseases	33		child, preschool	1656		cell fusion	42		cats	80		mental disorders	347
												pneumonia, viral	3603		lung diseases	28		humans	6808		evidence-based medicine	36		disease reservoirs	207		delivery of health care	80		correlation of data	30		communicable diseases, emerging	181		china	14843		cell line	204		causality	33		risk	347
												politics	20		lung injury	42		hypertension	109		evolution, molecular	107		disease susceptibility	163		dengue	19		cost of illness	45		communicable diseases, imported	24		chiroptera	596		cell phone	50		cause of death	115		infectious disease transmission, vertical	346
												positron emission tomography computed tomography	28		lung neoplasms	67		imaging, three-dimensional	38		exercise	17		disease transmission, infectious	175		dental care	50		cough	1259		communication	83		chlorocebus aethiops	342		cell survival	29		cd3 complex	49		emergencies	341
												practice guidelines as topic	144		lymphocyte count	73		immunization, passive	54		extracorporeal membrane oxygenation	42		disinfection	53		dental clinics	24		counseling	34		community pharmacy services	15		chloroquine	288		cell- and tissue-based therapy	18		cd4 lymphocyte count	111		early diagnosis	337
												pregnancy	43		lymphopenia	98		immunoassay	17		eye	15		disseminated intravascular coagulation	47		dentists	28		covid-19	20751		community-acquired infections	94		cholangiopancreatography, endoscopic retrograde	27		cell-free nucleic acids	38		cd4-positive t-lymphocytes	173		drug therapy, combination	333
												pregnancy complications, infectious	21		male	2022		immunocompromised host	67		false negative reactions	102		dna, viral	39		depression	386		covid-19 testing	3110		comorbidity	1153		cholesterol, ldl	31		cells, cultured	108		cd8-positive t-lymphocytes	183		procalcitonin	332
												prevalence	27		masks	29		immunoglobulin g	29		family	45		drug combinations	267		depressive disorder	85		covid-19 vaccines	602		compassion fatigue	22		chromatography, affinity	31		centers for disease control and prevention, u.s.	41		cell count	74		asymptomatic diseases	331
												procalcitonin	53		mass screening	75		immunoglobulin m	29		family health	191		drug design	48		dermatology	51		critical care	231		computational biology	30		chronic disease	127		central nervous system	58		cell differentiation	32		anti-inflammatory agents	329
												prognosis	89		medical records	35		incidence	190		fatal outcome	34		drug discovery	119		developing countries	25		critical illness	501		computed tomography angiography	39		cities	338		central nervous system infections	31		cell fusion	43		inpatients	328
												prospective studies	43		medical staff	26		indoles	101		fatigue	196		drug evaluation, preclinical	55		diabetes complications	165		cross infection	529		computer simulation	154		civil defense	46		cerebrovascular disorders	76		cell line	234		anxiety disorders	323
												protein binding	71		medicine, chinese traditional	100		infant	350		fear	39		drug therapy, combination	136		diabetes mellitus	191		cross reactions	93		conjunctiva	105		clinical competence	39		cesarean section	305		cell line, tumor	51		emergency service, hospital	321
												protein conformation	31		mental health	65		infant, newborn	238		feasibility studies	14		drugs, chinese herbal	275		diabetes mellitus, type 2	84		cross-sectional studies	608		conjunctivitis, viral	34		clinical decision-making	43		chemotherapy, adjuvant	20		cell phone	51		viral nonstructural proteins	321
												protein interaction domains and motifs	36		mental health services	37		infection control	297		feces	240		dyspnea	185		diagnosis, differential	200		cryoelectron microscopy	46		consciousness disorders	66		clinical laboratory techniques	3751		chi-square distribution	38		cell survival	29		glucocorticoids	319
												protein structure, tertiary	23		methylprednisolone	73		infectious disease incubation period	130		female	3963		early diagnosis	188		diagnostic errors	47		crystallography, x-ray	56		consensus	215		clinical protocols	23		chickens	29		cell- and tissue-based therapy	19		interferons	319
												public health	170		mice	27		infectious disease transmission, patient-to-professional	98		fever	990		echocardiography	29		diagnostic tests, routine	57		cyclosporine	20		conserved sequence	32		clinical trials as topic	376		child	3246		cell-free nucleic acids	38		cesarean section	316
												public health practice	11		middle aged	1614		infectious disease transmission, vertical	70		fibrin fibrinogen degradation products	158		education, distance	28		diarrhea	342		cysteine endopeptidases	114		consumer behavior	28		cluster analysis	117		child health	38		cells, cultured	136		delivery of health care	309
												quarantine	93		middle east respiratory syndrome coronavirus	228		inflammation	36		fibrinogen	44		education, medical, continuing	27		diet, healthy	26		cytochrome p-450 cyp3a inhibitors	52		contact tracing	368		cobicistat	49		child, preschool	1907		centers for disease control and prevention, u.s.	41		survival rate	307
												radiography, thoracic	232		models, biological	25		influenza, human	35		fluid therapy	37		educational status	41		digestive system diseases	21		cytokine release syndrome	163		continuity of patient care	18		cohort studies	670		china	17030		central nervous system	58		mass screening	305
												reagent kits, diagnostic	25		models, molecular	88		information dissemination	40		fluorodeoxyglucose f18	45		electronic health records	56		digestive system neoplasms	29		cytokines	427		convalescence	78		coinfection	189		chiroptera	609		central nervous system infections	31		indoles	304
												real-time polymerase chain reaction	230		models, statistical	75		inpatients	20		follow-up studies	67		emergencies	102		disaster planning	18		data collection	44		coronary angiography	34		colistin	21		chlorocebus aethiops	362		cerebral hemorrhage	19		hydroxychloroquine	301
												receptors, virus	113		models, theoretical	57		intensive care units	138		forecasting	114		emergency medical services	118		disease management	224		data mining	27		coronaviridae	24		colonic neoplasms	21		chloroquine	329		cerebrovascular disorders	77		disease reservoirs	298
												reproducibility of results	42		molecular diagnostic techniques	45		intensive care units, neonatal	25		forensic medicine	17		emergency service, hospital	94		disease models, animal	50		databases, genetic	60		coronavirus	2532		colorectal neoplasms	48		cholangiopancreatography, endoscopic retrograde	27		certification	22		angiotensin receptor antagonists	297
												research	29		monitoring, physiologic	16		interferons	69		forensic pathology	17		emotions	84		disease notification	18		datasets as topic	55		coronavirus 3c proteases	127		combined modality therapy	125		cholesterol, ldl	31		cesarean section	316		signal transduction	296
												respiration, artificial	97		mortality	68		interleukin-6	38		gastrointestinal diseases	93		employment	27		disease outbreaks	2394		deep learning	58		coronavirus envelope proteins	73		commerce	88		chromatography, affinity	31		chemotherapy, adjuvant	20		kidney failure, chronic	295
												respiratory distress syndrome	78		moxifloxacin	44		internationality	52		gastrointestinal tract	58		encephalitis	23		disease progression	740		delayed diagnosis	29		coronavirus infections	24476		communicable disease control	758		chronic disease	141		chi-square distribution	38		mental health services	295
												respiratory insufficiency	26		multiple organ failure	22		internet	64		gene expression profiling	61		endocytosis	52		disease reservoirs	208		delivery of health care	136		coronavirus nl63, human	33		communicable diseases	45		cities	438		chickens	29		age distribution	293
												respiratory sounds	32		multiplex polymerase chain reaction	28		intubation, intratracheal	52		genetic variation	30		endoscopy, gastrointestinal	36		disease susceptibility	191		delivery, obstetric	58		coronavirus nucleocapsid proteins	137		communicable diseases, emerging	191		civil defense	61		child	3494		adaptation, psychological	292
												respiratory tract infections	53		mutation rate	31		klebsiella pneumoniae	20		genome	33		environmental exposure	30		disease transmission, infectious	190		dengue	25		coronavirus rna-dependent rna polymerase	69		communicable diseases, imported	24		climate	26		child health	38		social media	291
												retrospective studies	499		myalgia	87		leukocyte count	97		genome, viral	440		eosinophils	36		disinfection	87		dental care	50		correlation of data	30		communication	97		clinical competence	84		child, preschool	2094		basic reproduction number	290
												reverse transcriptase polymerase chain reaction	135		neoplasms	105		likelihood functions	42		genomics	118		epidemics	570		disseminated intravascular coagulation	47		dental clinics	24		cost of illness	46		community pharmacy services	15		clinical decision-making	43		china	18315		models, statistical	288
												risk	108		nucleic acid amplification techniques	67		linear models	23		germany	21		epidemiologic studies	17		dna primers	23		dentists	28		cough	1374		community-acquired infections	94		clinical laboratory techniques	4030		chiroptera	656		consensus	284
												risk assessment	77		occupational exposure	26		liver	66		global health	201		epidemiological monitoring	51		dna, viral	72		depression	450		counseling	52		comorbidity	1349		clinical protocols	32		chlorocebus aethiops	406		lung neoplasms	283
												risk factors	85		open reading frames	23		lopinavir	313		glomerulonephritis	40		epidemiology	21		dogs	61		depressive disorder	85		covid-19	25032		compassion fatigue	22		clinical trials as topic	436		chloroquine	351		aspartate aminotransferases	280
												ritonavir	81		operating rooms	35		lung	896		glucocorticoids	22		epigenesis, genetic	31		drug combinations	291		dermatology	52		covid-19 nucleic acid testing	18		computational biology	30		cluster analysis	170		cholangiopancreatography, endoscopic retrograde	27		gastrointestinal diseases	276
												rna, viral	140		oral medicine	36		lung diseases	28		government	29		epithelial cells	48		drug delivery systems	44		developing countries	32		covid-19 testing	3423		computed tomography angiography	40		cobicistat	49		cholesterol, ldl	31		triage	276
												rural population	41		oropharynx	46		lung injury	42		government regulation	40		epitopes	87		drug design	90		diabetes complications	184		covid-19 vaccines	682		computer simulation	162		codon usage	22		chromatography, affinity	31		alanine transaminase	275
												sars virus	359		outpatient clinics, hospital	29		lung neoplasms	67		guidelines as topic	30		equipment and supplies	19		drug discovery	120		diabetes mellitus	265		creatine kinase	37		conjunctiva	105		cohort studies	764		chronic disease	141		antibodies, monoclonal	275
												sars-cov-2	3258		oxygen inhalation therapy	56		lymphocyte count	75		guillain-barre syndrome	25		equipment and supplies, hospital	23		drug evaluation, preclinical	77		diabetes mellitus, type 2	119		critical care	284		conjunctivitis, viral	53		coinfection	274		cities	466		multiple organ failure	275
												seasons	36		pandemics	3797		lymphopenia	99		hand disinfection	21		europe	33		drug therapy, combination	156		diagnosis, differential	292		critical illness	568		consciousness disorders	67		colistin	21		civil defense	61		fatal outcome	271
												sensitivity and specificity	81		patient acuity	30		malaria	13		hand hygiene	41		eutheria	109		drugs, chinese herbal	289		diagnostic errors	60		cross infection	563		consensus	253		colonic neoplasms	21		climate	26		extracorporeal membrane oxygenation	267
												sequence alignment	118		patient care planning	150		male	2677		headache	45		evidence-based medicine	36		dyspnea	225		diagnostic tests, routine	72		cross reactions	134		conservation of natural resources	22		colorectal neoplasms	49		clinical competence	97		randomized controlled trials as topic	267
												sequence analysis, protein	27		patient discharge	46		mammals	38		health behavior	27		evolution, molecular	107		early diagnosis	203		diarrhea	408		cross-sectional studies	788		conserved sequence	32		combined modality therapy	139		clinical decision-making	57		cell line	265
												sequence homology, amino acid	40		patient isolation	75		masks	54		health knowledge, attitudes, practice	71		exanthema	19		echocardiography	29		diet, healthy	26		cryoelectron microscopy	46		consumer behavior	40		commerce	89		clinical laboratory techniques	4423		family health	265
												severe acute respiratory syndrome	403		peptidyl-dipeptidase a	264		mass screening	85		health personnel	308		exercise	18		education, distance	29		digestive system	35		crystallography, x-ray	56		contact tracing	368		communicable disease control	892		clinical protocols	60		world health organization	265
												severity of illness index	176		periodicals as topic	14		mediastinal emphysema	24		health policy	29		extracorporeal membrane oxygenation	63		education, medical, continuing	28		digestive system diseases	40		cyclosporine	44		containment of biohazards	28		communicable diseases	46		clinical trials as topic	495		antibodies, monoclonal, humanized	263
												sex factors	52		personal protective equipment	122		medical records	35		health resources	30		eye	15		educational status	42		digestive system neoplasms	29		cysteine endopeptidases	127		continuity of patient care	18		communicable diseases, emerging	202		cluster analysis	179		disease models, animal	261
												snakes	39		pharynx	78		medical staff	28		health services accessibility	93		false negative reactions	103		electrocardiography	25		digestive system surgical procedures	34		cytochrome p-450 cyp3a inhibitors	52		convalescence	104		communicable diseases, imported	44		cobicistat	49		diabetes complications	260
												social conditions	37		phylogeny	376		medical waste disposal	23		health services needs and demand	14		family	63		electronic health records	56		disaster planning	18		cytokine release syndrome	211		coronary angiography	35		communication	97		codon usage	22		psychological distress	255
												species specificity	28		pneumonia	90		medicine, chinese traditional	128		health status	57		family characteristics	35		emergencies	133		disease management	277		cytokines	491		coronaviridae	24		community pharmacy services	15		cohort studies	863		immunocompromised host	254
												spike glycoprotein, coronavirus	248		pneumonia, viral	5097		mental disorders	24		hek293 cells	59		family health	193		emergency medical services	135		disease models, animal	50		data collection	44		coronavirus	2687		community-acquired infections	94		coinfection	346		models, biological	254
												sputum	27		politics	31		mental health	119		history, 21st century	26		fatal outcome	68		emergency service, hospital	108		disease notification	19		data mining	62		coronavirus 3c proteases	128		comorbidity	1771		colistin	21		convalescence	253
												stress, psychological	74		positron emission tomography computed tomography	35		mental health services	62		hiv infections	28		fatigue	197		emergency treatment	61		disease outbreaks	2820		databases, genetic	88		coronavirus envelope proteins	73		compassion fatigue	22		colonic neoplasms	21		evolution, molecular	253
												survival analysis	48		practice guidelines as topic	236		methylprednisolone	75		holidays	44		fear	77		emotions	103		disease progression	1012		datasets as topic	71		coronavirus infections	28311		computational biology	42		colorectal neoplasms	49		protein domains	253
												telemedicine	54		pregnancy	148		mice	64		hong kong	101		feasibility studies	14		employment	27		disease reservoirs	208		decision making	41		coronavirus nl63, human	34		computed tomography angiography	41		combined modality therapy	140		binding sites	252
												thailand	37		pregnancy complications, infectious	112		middle aged	2046		hope	18		feces	339		encephalitis	24		disease susceptibility	253		deep learning	72		coronavirus nucleocapsid proteins	138		computer simulation	193		commerce	89		family	248
												thorax	25		pregnancy outcome	31		middle east respiratory syndrome coronavirus	229		hospital mortality	96		female	5413		endocytosis	52		disease transmission, infectious	265		delayed diagnosis	63		coronavirus rna-dependent rna polymerase	69		confidence intervals	29		communicable disease control	972		kidney transplantation	248
												time factors	67		prevalence	83		models, biological	26		hospitalization	444		fever	1166		endoscopy	21		disinfection	173		delivery of health care	205		correlation of data	47		conjunctiva	115		communicable diseases	46		beijing	246
												tomography, x-ray computed	779		procalcitonin	56		models, molecular	124		hospitals	133		fibrin fibrinogen degradation products	200		endoscopy, digestive system	22		disseminated intravascular coagulation	74		delivery of health care, integrated	29		cost of illness	46		conjunctivitis	14		communicable diseases, emerging	202		ribavirin	246
												travel	230		prognosis	200		models, statistical	76		hospitals, psychiatric	33		fibrinogen	44		endoscopy, gastrointestinal	51		dna methylation	33		delivery, obstetric	73		cough	1439		conjunctivitis, viral	58		communicable diseases, imported	44		t-lymphocytes	246
												treatment outcome	36		prospective studies	45		models, theoretical	57		hospitals, public	19		fluid therapy	37		enterocytes	36		dna primers	23		dengue	25		counseling	68		consciousness disorders	69		communication	97		viral proteins	246
												triage	27		protective devices	29		molecular diagnostic techniques	45		hospitals, special	23		fluorodeoxyglucose f18	45		environmental exposure	41		dna, viral	121		dental care	51		covid-19	29123		consensus	270		community pharmacy services	15		mortality	244
												united states	31		protein binding	71		monitoring, physiologic	16		host specificity	55		follow-up studies	138		environmental monitoring	20		dogs	75		dental clinics	24		covid-19 nucleic acid testing	38		conservation of natural resources	23		community-acquired infections	94		stress disorders, post-traumatic	244
												vero cells	59		protein conformation	33		mortality	68		host-pathogen interactions	32		forecasting	116		enzyme-linked immunosorbent assay	23		drainage	41		dentists	28		covid-19 testing	3779		conserved sequence	34		comorbidity	1938		nucleocapsid proteins	241
												viral load	64		protein interaction domains and motifs	36		moxifloxacin	59		humans	10009		forensic medicine	17		eosinophils	36		drug approval	26		depression	544		covid-19 vaccines	819		consumer behavior	40		compassion fatigue	22		gene expression regulation	240
												viral proteins	67		protein structure, tertiary	45		multiple organ failure	23		hydroxychloroquine	61		forensic pathology	17		epidemics	655		drug combinations	320		depressive disorder	109		creatine kinase	37		contact tracing	434		computational biology	60		sleep initiation and maintenance disorders	240
												viral vaccines	100		public health	245		multiplex polymerase chain reaction	28		hypertension	151		gastrointestinal diseases	95		epidemiologic studies	18		drug delivery systems	45		dermatology	52		critical care	372		containment of biohazards	28		computed tomography angiography	42		diabetes mellitus, type 2	238
												virus diseases	29		public health practice	11		mutation rate	31		imaging, three-dimensional	38		gastrointestinal tract	75		epidemiological monitoring	51		drug design	90		developing countries	32		critical illness	728		continuity of patient care	18		computer simulation	194		multivariate analysis	238
												virus internalization	20		pyrazines	35		myalgia	88		immunization, passive	170		gene expression profiling	76		epidemiology	21		drug development	29		diabetes complications	213		cross infection	666		convalescence	158		confidence intervals	29		platelet count	238
												virus replication	38		quarantine	104		neoplasms	140		immunoassay	17		gene expression regulation	45		epigenesis, genetic	32		drug discovery	120		diabetes mellitus	309		cross reactions	191		coronary angiography	35		conjunctiva	132		transplant recipients	238
												whole genome sequencing	33		radiography, thoracic	257		noninvasive ventilation	46		immunocompromised host	110		genetic engineering	22		epithelial cells	48		drug evaluation, preclinical	77		diabetes mellitus, type 2	176		cross-sectional studies	984		coronary disease	103		conjunctivitis	23		lung diseases	237
												world health organization	65		radiologists	28		nose	22		immunoglobulin g	58		genetic predisposition to disease	44		epitopes	87		drug interactions	19		diagnosis, differential	333		crowding	40		coronaviridae	51		conjunctivitis, viral	58		pregnancy outcome	237
												young adult	407		reagent kits, diagnostic	25		nucleic acid amplification techniques	86		immunoglobulin m	49		genetic variation	30		equipment and supplies	19		drug therapy, combination	187		diagnostic errors	96		cryoelectron microscopy	46		coronavirus	2981		consciousness disorders	70		anticoagulants	235
												zoonoses	131		real-time polymerase chain reaction	257		occupational exposure	37		immunoglobulins	29		genital neoplasms, female	33		equipment and supplies, hospital	23		drugs, chinese herbal	328		diagnostic tests, routine	73		crystallization	50		coronavirus 3c proteases	172		consensus	284		algorithms	234
															receptors, virus	115		open reading frames	23		immunosuppression	34		genome	33		europe	53		dyspnea	241		diarrhea	427		crystallography, x-ray	106		coronavirus envelope proteins	73		conservation of natural resources	23		emergency medical services	233
															recombination, genetic	25		operating rooms	35		immunosuppressive agents	97		genome, viral	456		eutheria	109		early diagnosis	250		diet, healthy	27		cyclosporine	44		coronavirus infections	32493		conserved sequence	35		renin-angiotensin system	233
															recurrence	36		oral medicine	36		incidence	312		genomics	120		evidence-based medicine	44		echocardiography	29		digestive system	35		cysteine endopeptidases	128		coronavirus nl63, human	37		consumer behavior	40		enzyme-linked immunosorbent assay	231
															reproducibility of results	42		organ specificity	24		indoles	104		germany	21		evolution, molecular	116		education, distance	29		digestive system diseases	40		cytochrome p-450 cyp3a inhibitors	52		coronavirus nucleocapsid proteins	139		contact tracing	510		gene expression profiling	231
															research	29		oropharynx	48		infant	494		global health	261		exanthema	19		education, medical, continuing	28		digestive system neoplasms	29		cytokine release syndrome	257		coronavirus oc43, human	30		containment of biohazards	68		polymerase chain reaction	230
															respiration, artificial	121		oseltamivir	58		infant, newborn	276		glomerulonephritis	40		exercise	31		educational status	42		digestive system surgical procedures	34		cytokines	604		coronavirus rna-dependent rna polymerase	69		continuity of patient care	26		cd4-positive t-lymphocytes	227
															respiratory distress syndrome	101		outpatient clinics, hospital	37		infection control	494		glucocorticoids	39		exercise therapy	24		elective surgical procedures	33		disaster planning	30		data collection	46		correlation of data	47		continuous positive airway pressure	34		antigens, viral	226
															respiratory insufficiency	46		oxygen	43		infections	20		government	29		extracorporeal membrane oxygenation	79		electrocardiography	35		disease management	298		data mining	71		cost of illness	46		convalescence	252		italy	226
															respiratory sounds	32		oxygen inhalation therapy	74		infectious disease incubation period	193		government regulation	40		eye	15		electronic health records	94		disease models, animal	126		databases, genetic	96		cough	1600		cornea	31		dna, viral	225
															respiratory system	52		pandemics	5131		infectious disease transmission, patient-to-professional	186		guideline adherence	45		false negative reactions	103		emergencies	176		disease notification	40		datasets as topic	71		counseling	68		coronary angiography	35		serine endopeptidases	225
															respiratory tract infections	74		patient acuity	74		infectious disease transmission, vertical	84		guidelines as topic	30		family	89		emergency medical services	137		disease outbreaks	3205		decision making	41		covid-19	33712		coronary artery disease	52		computer simulation	224
															retrospective studies	983		patient care planning	167		inflammation	90		guillain-barre syndrome	26		family characteristics	35		emergency service, hospital	176		disease progression	1227		deep learning	72		covid-19 nucleic acid testing	59		coronary disease	150		occupational health	224
															reverse transcriptase polymerase chain reaction	221		patient discharge	97		influenza a virus, h1n1 subtype	73		hand disinfection	22		family health	213		emergency treatment	87		disease reservoirs	254		delayed diagnosis	63		covid-19 testing	4113		coronaviridae	51		oxygen	223
															ribonucleotides	43		patient isolation	126		influenza, human	88		hand hygiene	80		fatal outcome	68		emigrants and immigrants	28		disease susceptibility	311		delivery of health care	242		covid-19 vaccines	916		coronavirus	3148		false negative reactions	222
															risk	150		patient safety	18		information dissemination	67		headache	45		fatigue	242		emigration and immigration	31		disease transmission, infectious	362		delivery of health care, integrated	29		creatine kinase	37		coronavirus 3c proteases	204		communicable diseases, emerging	220
															risk assessment	157		pediatrics	46		inpatients	20		health behavior	53		fear	96		emotions	115		disinfection	176		delivery, obstetric	113		creatine kinase, mb form	68		coronavirus envelope proteins	73		occupational exposure	220
															risk factors	208		peptide hydrolases	36		intensive care units	178		health equity	23		feasibility studies	14		employment	28		disseminated intravascular coagulation	74		dengue	26		crisis intervention	28		coronavirus infections	35520		odds ratio	219
															ritonavir	190		peptidyl-dipeptidase a	330		intensive care units, neonatal	26		health knowledge, attitudes, practice	111		feces	466		encephalitis	24		dna methylation	33		dental care	52		crispr-cas systems	28		coronavirus nl63, human	37		respiratory tract infections	219
															rna, viral	252		periodicals as topic	15		interferon-alpha	62		health personnel	489		female	6718		end stage liver disease	42		dna primers	23		dental clinics	24		critical care	414		coronavirus nucleocapsid proteins	161		drug design	218
															rural population	41		personal protective equipment	136		interferons	126		health policy	29		fetal blood	37		endocytosis	52		dna, viral	168		dentistry	28		critical care nursing	26		coronavirus oc43, human	30		social support	218
															sars virus	441		pharynx	98		interleukin-6	89		health resources	31		fever	1353		endoscopy	21		dog diseases	48		dentists	29		critical illness	905		coronavirus rna-dependent rna polymerase	93		students	218
															sars-cov-2	4645		phylogeny	426		internationality	52		health services accessibility	107		fibrin fibrinogen degradation products	262		endoscopy, digestive system	22		dogs	115		depression	670		critical pathways	37		correlation of data	65		hand hygiene	217
															seasons	36		physicians	19		internet	126		health services needs and demand	30		fibrinogen	45		endoscopy, gastrointestinal	52		drainage	41		depressive disorder	109		cross infection	750		cost of illness	46		nucleic acid amplification techniques	217
															sensitivity and specificity	124		pleural effusion	63		interviews as topic	36		health status	74		fluid therapy	53		enterocytes	36		drug approval	26		dermatitis, allergic contact	32		cross reactions	191		cough	1657		pleural effusion	217
															sequence alignment	142		pneumonia	107		intubation, intratracheal	52		health status disparities	26		fluorodeoxyglucose f18	45		environmental exposure	41		drug combinations	391		dermatitis, irritant	38		cross-sectional studies	1159		counseling	68		acute kidney injury	216
															sequence analysis, protein	37		pneumonia, viral	6693		italy	33		heart	17		follow-up studies	140		environmental monitoring	37		drug delivery systems	46		dermatology	52		crowding	40		covid-19	37060		liver diseases	216
															sequence homology, amino acid	40		politics	32		kidney	22		heart arrest	32		forecasting	116		enzyme-linked immunosorbent assay	62		drug design	107		developing countries	33		cryoelectron microscopy	46		covid-19 nucleic acid testing	79		renal dialysis	215
															sequence homology, nucleic acid	47		population surveillance	31		kidney diseases	29		hek293 cells	71		forensic medicine	17		eosinophils	48		drug development	29		diabetes complications	237		crystallization	50		covid-19 serological testing	23		coronavirus nucleocapsid proteins	212
															severe acute respiratory syndrome	465		positron emission tomography computed tomography	45		kidney failure, chronic	87		history, 21st century	26		forensic pathology	17		epidemics	728		drug discovery	128		diabetes mellitus	356		crystallography, x-ray	107		covid-19 testing	4507		phosphoproteins	212
															severity of illness index	297		positron-emission tomography	17		kidney transplantation	81		hiv infections	40		gastroenterology	41		epidemiologic studies	18		drug evaluation, preclinical	91		diabetes mellitus, type 2	223		cyclosporine	44		covid-19 vaccines	963		cd8-positive t-lymphocytes	210
															sex distribution	39		practice guidelines as topic	253		klebsiella pneumoniae	21		holidays	45		gastrointestinal diseases	163		epidemiological monitoring	98		drug interactions	20		diabetic ketoacidosis	29		cysteine endopeptidases	172		creatine kinase	37		influenza a virus, h1n1 subtype	210
															sex factors	96		predictive value of tests	55		l-lactate dehydrogenase	38		hong kong	131		gastrointestinal tract	75		epidemiology	21		drug monitoring	21		diagnosis, differential	348		cytochrome p-450 cyp3a inhibitors	52		creatine kinase, mb form	69		blood cell count	209
															snakes	39		pregnancy	251		leukemia, myeloid, acute	28		hope	18		gene expression profiling	94		epigenesis, genetic	34		drug therapy, combination	225		diagnostic errors	96		cytokine release syndrome	325		crisis intervention	28		fear	209
															social conditions	37		pregnancy complications, infectious	174		leukocyte count	123		hospital mortality	158		gene expression regulation	45		epithelial cells	48		drugs, chinese herbal	386		diagnostic tests, routine	112		cytokines	704		crispr-cas systems	28		amides	208
															species specificity	28		pregnancy outcome	66		leukopenia	59		hospital units	27		general surgery	37		epitopes	87		duodenum	34		diarrhea	470		data collection	46		critical care	476		asian continental ancestry group	207
															spike glycoprotein, coronavirus	264		prevalence	101		likelihood functions	42		hospitalization	571		genetic engineering	23		equipment and supplies	19		dyspnea	241		diet, healthy	27		data mining	84		critical care nursing	26		heart diseases	206
															sputum	79		procalcitonin	58		linear models	23		hospitals	188		genetic predisposition to disease	57		equipment and supplies, hospital	23		early diagnosis	266		digestive system	35		databases, factual	58		critical illness	1079		research design	206
															stress, psychological	76		prognosis	226		liver	66		hospitals, general	23		genetic variation	30		equipment contamination	61		echocardiography	29		digestive system diseases	40		databases, genetic	97		critical pathways	37		tertiary care centers	205
															surveys and questionnaires	47		prospective studies	81		liver diseases	26		hospitals, psychiatric	50		genital neoplasms, female	33		europe	63		education, distance	50		digestive system neoplasms	29		databases, pharmaceutical	62		cross infection	836		coronavirus 3c proteases	204
															survival analysis	110		protease inhibitors	29		logistic models	31		hospitals, public	19		genome	33		eutheria	109		education, medical, continuing	28		digestive system surgical procedures	34		datasets as topic	71		cross reactions	192		cysteine endopeptidases	204
															telemedicine	55		protective devices	40		lopinavir	358		hospitals, special	24		genome, viral	506		evaluation studies as topic	26		educational status	42		disaster planning	30		decision making	55		cross-sectional studies	1293		stroke	202
															thailand	38		protein binding	93		lung	1119		hospitals, university	34		genomics	130		evidence-based medicine	54		elective surgical procedures	33		disease management	351		deep learning	92		crowding	52		health status	201
															thorax	25		protein conformation	47		lung diseases	67		host specificity	55		geography	23		evolution, molecular	128		electrocardiography	36		disease models, animal	142		delayed diagnosis	63		cryoelectron microscopy	70		medical staff, hospital	200
															time factors	107		protein domains	34		lung injury	42		host-pathogen interactions	75		geriatric assessment	34		exanthema	19		electronic health records	94		disease notification	40		delivery of health care	306		crystallization	50		liver function tests	199
															time-to-treatment	22		protein interaction domains and motifs	36		lung neoplasms	67		hot temperature	33		germany	22		exercise	45		emergencies	209		disease outbreaks	3414		delivery of health care, integrated	44		crystallography, x-ray	109		immunologic factors	198
															tomography	17		protein multimerization	34		lymphocyte count	77		humans	13356		global health	294		exercise therapy	24		emergency medical services	160		disease progression	1469		delivery, obstetric	125		cyclosporine	44		peptide fragments	198
															tomography, x-ray computed	1196		protein structure, tertiary	48		lymphopenia	119		hydroxychloroquine	71		glomerulonephritis	40		extracorporeal membrane oxygenation	138		emergency service, hospital	178		disease reservoirs	263		dengue	26		cysteine endopeptidases	204		artificial intelligence	196
															travel	294		public health	273		macau	38		hypertension	196		glucocorticoids	90		eye	15		emergency treatment	87		disease susceptibility	335		dental care	69		cytochrome p-450 cyp3a inhibitors	52		emotions	196
															travel-related illness	32		public health practice	20		malaria	32		hypertrophy	37		glycyrrhizic acid	39		eye diseases	53		emigrants and immigrants	28		disease transmission, infectious	420		dental clinics	36		cytokine release syndrome	365		respiratory system	196
															treatment outcome	109		public health surveillance	27		malaysia	49		imaging, three-dimensional	39		government	29		eye infections, viral	25		emigration and immigration	31		disinfectants	27		dentistry	28		cytokines	794		area under curve	195
															triage	28		public policy	20		male	4116		immunity, innate	34		government regulation	40		false negative reactions	145		emotions	150		disinfection	228		dentists	38		data analysis	29		cross reactions	194
															united states	32		pyrazines	63		mammals	38		immunization, passive	199		guideline adherence	59		false positive reactions	27		employment	28		disseminated intravascular coagulation	75		depression	803		data collection	46		sex distribution	194
															vero cells	60		pyridones	45		masks	109		immunoassay	39		guidelines as topic	42		family	99		encephalitis	25		dna methylation	33		depressive disorder	154		data mining	84		autopsy	193
															viral envelope proteins	37		quarantine	118		mass media	27		immunocompromised host	127		guillain-barre syndrome	27		family characteristics	36		encephalitis, viral	40		dna primers	23		dermatitis, allergic contact	32		databases, factual	102		neutralization tests	193
															viral load	79		radiographic image interpretation, computer-assisted	61		mass screening	98		immunoglobulin g	98		hand disinfection	42		family health	235		end stage liver disease	42		dna, viral	193		dermatitis, irritant	38		databases, genetic	99		forecasting	192
															viral proteins	73		radiography	35		mediastinal emphysema	24		immunoglobulin m	81		hand hygiene	122		fatal outcome	119		endocytosis	52		dog diseases	48		dermatology	65		databases, pharmaceutical	63		myalgia	192
															viral vaccines	100		radiography, thoracic	258		medical records	56		immunoglobulins	29		head	21		fatigue	298		endoscopy	38		dogs	127		developing countries	33		datasets as topic	72		time-to-treatment	192
															virulence	35		radiologists	38		medical staff	40		immunoglobulins, intravenous	37		headache	45		fear	97		endoscopy, digestive system	22		double-blind method	54		diabetes complications	238		decision making	55		genomics	189
															virus diseases	29		radiology department, hospital	26		medical staff, hospital	58		immunohistochemistry	38		health behavior	53		feasibility studies	21		endoscopy, gastrointestinal	69		drainage	41		diabetes mellitus	518		decision support systems, clinical	21		chronic disease	188
															virus internalization	20		reagent kits, diagnostic	27		medical waste disposal	25		immunologic factors	36		health equity	24		feces	490		enterocytes	70		drug approval	26		diabetes mellitus, type 2	236		deep learning	93		pyrazines	188
															virus replication	82		real-time polymerase chain reaction	321		medicine, chinese traditional	211		immunomodulation	24		health knowledge, attitudes, practice	141		female	8870		environmental exposure	62		drug combinations	406		diabetic ketoacidosis	29		delayed diagnosis	63		longitudinal studies	187
															whole genome sequencing	34		receptors, virus	151		mental disorders	60		immunosuppression	35		health personnel	556		ferritins	60		environmental monitoring	70		drug delivery systems	54		diagnosis, differential	377		delivery of health care	309		sequence analysis, rna	187
															world health organization	93		recombination, genetic	25		mental health	269		immunosuppressive agents	115		health policy	29		fetal blood	37		environmental pollution	21		drug design	140		diagnostic errors	96		delivery of health care, integrated	44		coronary disease	186
															young adult	661		recurrence	37		mental health services	134		incidence	369		health resources	31		fever	1580		enzyme-linked immunosorbent assay	74		drug development	41		diagnostic tests, routine	112		delivery, obstetric	136		protein interaction domains and motifs	183
															zoonoses	143		reproducibility of results	43		methylprednisolone	124		indoles	123		health services accessibility	124		fibrin fibrinogen degradation products	330		eosinophils	48		drug discovery	129		diarrhea	513		dengue	41		blood glucose	181
																		research	30		mice	95		infant	661		health services needs and demand	31		fibrinogen	72		epidemics	782		drug dosage calculations	28		diet, healthy	28		dengue virus	22		recurrence	181
																		resilience, psychological	44		middle aged	3193		infant, newborn	312		health status	96		flow cytometry	35		epidemiologic studies	18		drug evaluation, preclinical	107		digestive system	36		dental care	69		cluster analysis	180
																		respiration, artificial	122		middle east respiratory syndrome coronavirus	288		infection control	611		health status disparities	27		fluid therapy	53		epidemiological monitoring	132		drug interactions	20		digestive system diseases	91		dental care for children	38		intubation, intratracheal	179
																		respiratory distress syndrome	102		mobile health units	31		infections	20		health surveys	30		fluorodeoxyglucose f18	45		epidemiology	21		drug monitoring	21		digestive system neoplasms	29		dental clinics	36		gene expression	175
																		respiratory insufficiency	46		models, biological	46		infectious disease incubation period	237		heart	18		follow-up studies	157		epigenesis, genetic	36		drug repositioning	20		digestive system surgical procedures	34		dentistry	43		patient care planning	175
																		respiratory sounds	32		models, molecular	176		infectious disease transmission, patient-to-professional	237		heart arrest	32		food safety	23		epithelial cells	70		drug therapy	17		disaster planning	51		dentists	38		thrombocytopenia	175
																		respiratory system	52		models, statistical	131		infectious disease transmission, vertical	97		heart diseases	26		forecasting	137		epitope mapping	33		drug therapy, combination	289		disease management	433		depression	841		ferritins	174
																		respiratory tract infections	74		models, theoretical	82		inflammation	113		hek293 cells	82		forensic medicine	17		epitopes	133		drugs, chinese herbal	449		disease models, animal	187		depressive disorder	154		lymphocyte subsets	174
																		retrospective studies	1192		molecular diagnostic techniques	45		influenza a virus, h1n1 subtype	74		hematologic neoplasms	25		forensic pathology	17		equipment and supplies	31		duodenum	34		disease notification	47		dermatitis, allergic contact	32		health services accessibility	173
																		reverse transcriptase polymerase chain reaction	296		molecular epidemiology	35		influenza, human	150		hemorrhage	32		gastroenterology	41		equipment and supplies, hospital	23		dyspnea	262		disease outbreaks	3881		dermatitis, irritant	38		patient safety	172
																		ribonucleotides	43		monitoring, physiologic	39		information dissemination	100		high-throughput nucleotide sequencing	27		gastrointestinal diseases	178		equipment contamination	61		early diagnosis	278		disease progression	1617		dermatology	75		eutheria	171
																		risk	151		mortality	100		information storage and retrieval	24		history, 21st century	26		gastrointestinal tract	75		esophageal neoplasms	39		echocardiography	46		disease reservoirs	265		developing countries	43		radiologists	171
																		risk assessment	217		motor vehicles	25		inpatients	59		hiv infections	60		gene expression	63		europe	87		economic development	25		disease susceptibility	363		diabetes complications	249		aerosols	170
																		risk factors	315		moxifloxacin	60		intensive care units	221		holidays	55		gene expression profiling	182		eutheria	170		education, distance	61		disease transmission, infectious	528		diabetes mellitus	586		antimalarials	170
																		ritonavir	278		multiple organ failure	23		intensive care units, neonatal	26		hong kong	176		gene expression regulation	85		evaluation studies as topic	26		education, medical, continuing	42		disinfectants	27		diabetes mellitus, type 2	237		medical staff	170
																		rna, viral	280		multiplex polymerase chain reaction	28		interferon alpha-2	44		hope	18		gene regulatory networks	24		evidence-based medicine	54		educational status	42		disinfection	249		diabetic ketoacidosis	29		serologic tests	169
																		roc curve	56		mutation rate	31		interferon-alpha	63		hospital bed capacity	22		general surgery	38		evolution, molecular	160		elective surgical procedures	33		disseminated intravascular coagulation	77		diagnosis, differential	430		linear models	168
																		rural population	41		myalgia	90		interferons	126		hospital departments	35		genetic engineering	23		exanthema	19		electrocardiography	37		dizziness	37		diagnostic errors	96		equipment contamination	167
																		saliva	26		neoplasms	167		interleukin-6	200		hospital mortality	213		genetic predisposition to disease	60		exercise	45		electronic health records	109		dna methylation	33		diagnostic tests, routine	112		operating rooms	167
																		sars virus	530		nervous system diseases	33		international cooperation	28		hospital units	29		genetic variation	30		exercise therapy	41		emergencies	209		dna primers	23		diarrhea	563		sleep	166
																		sars-cov-2	6096		noninvasive ventilation	47		internationality	60		hospitalization	669		genital neoplasms, female	33		extracorporeal membrane oxygenation	138		emergency medical services	179		dna, viral	194		diet, healthy	29		qualitative research	165
																		seasons	36		nose	22		internet	136		hospitals	260		genome	33		eye	30		emergency medicine	37		dog diseases	48		dietary supplements	35		hek293 cells	164
																		sensitivity and specificity	167		nucleic acid amplification techniques	96		internet-based intervention	45		hospitals, general	31		genome, viral	548		eye diseases	53		emergency service, hospital	193		dogs	127		digestive system	36		respiratory insufficiency	163
																		sequence alignment	193		nucleocapsid proteins	31		interviews as topic	37		hospitals, psychiatric	50		genomics	138		eye infections, viral	45		emergency treatment	87		double-blind method	54		digestive system diseases	91		specimen handling	162
																		sequence analysis, protein	39		nurses	40		intubation, intratracheal	52		hospitals, public	19		geographic mapping	26		false negative reactions	145		emigrants and immigrants	28		drainage	41		digestive system neoplasms	29		aging	161
																		sequence homology, amino acid	40		occupational exposure	74		italy	34		hospitals, special	24		geography	24		false positive reactions	28		emigration and immigration	39		drug administration schedule	48		digestive system surgical procedures	34		interferon-alpha	161
																		sequence homology, nucleic acid	48		one health	20		kidney	22		hospitals, university	34		geriatric assessment	34		family	120		emotions	157		drug approval	45		disaster planning	51		temperature	161
																		severe acute respiratory syndrome	511		open reading frames	24		kidney diseases	30		host specificity	55		geriatric psychiatry	30		family characteristics	57		employment	28		drug combinations	430		disease management	435		tumor necrosis factor-alpha	161
																		severity of illness index	396		operating rooms	45		kidney failure, chronic	87		host-pathogen interactions	87		germany	22		family health	247		encephalitis	26		drug delivery systems	68		disease models, animal	258		air pollution	158
																		sex distribution	73		oral medicine	36		kidney transplantation	105		hot temperature	39		global health	366		fatal outcome	172		encephalitis, viral	41		drug design	169		disease notification	47		epidemiological monitoring	156
																		sex factors	115		organ dysfunction scores	54		klebsiella pneumoniae	21		humans	16417		glomerulonephritis	40		fatigue	356		end stage liver disease	42		drug development	41		disease outbreaks	4083		hot temperature	156
																		ships	24		organ specificity	25		l-lactate dehydrogenase	38		humidity	37		glucocorticoids	130		fear	113		endocytosis	52		drug discovery	129		disease progression	1747		respiratory protective devices	156
																		single-cell analysis	24		oropharynx	48		leukemia, lymphocytic, chronic, b-cell	30		hydroxychloroquine	117		glycyrrhizic acid	58		feasibility studies	21		endoscopy	39		drug dosage calculations	28		disease reservoirs	298		cause of death	155
																		sleep	33		oseltamivir	77		leukemia, myeloid, acute	28		hypertension	245		government	51		feces	576		endoscopy, digestive system	22		drug evaluation, preclinical	147		disease susceptibility	372		virulence	155
																		snakes	39		outpatient clinics, hospital	48		leukocyte count	149		hypertrophy	37		government regulation	40		female	10838		endoscopy, gastrointestinal	81		drug interactions	20		disease transmission, infectious	590		depressive disorder	154
																		social conditions	38		oxygen	43		leukopenia	68		hypoglycemic agents	46		guideline adherence	62		ferritins	85		endovascular procedures	33		drug monitoring	21		disinfectants	34		guideline adherence	154
																		social support	33		oxygen inhalation therapy	75		likelihood functions	42		hypoxia	42		guidelines as topic	55		fetal blood	37		enterocytes	80		drug repositioning	47		disinfection	339		troponin i	154
																		spatial analysis	23		pandemics	8181		linear models	23		imaging, three-dimensional	39		guillain-barre syndrome	27		fever	1793		environment	23		drug therapy	17		disseminated intravascular coagulation	77		europe	153
																		species specificity	42		patient acuity	75		liver	123		immunity	27		hand disinfection	54		fibrin fibrinogen degradation products	394		environmental exposure	62		drug therapy, combination	313		dizziness	64		social isolation	153
																		spike glycoprotein, coronavirus	375		patient care planning	170		liver diseases	61		immunity, innate	34		hand hygiene	137		fibrinogen	72		environmental monitoring	84		drugs, chinese herbal	578		dna methylation	34		biomedical research	152
																		sputum	114		patient care team	40		liver function tests	62		immunization, passive	250		head	21		fibrosis	34		environmental pollution	21		duodenum	34		dna primers	23		pilot projects	152
																		stress, psychological	97		patient discharge	118		liver transplantation	30		immunoassay	39		head and neck neoplasms	44		flow cytometry	93		enzyme-linked immunosorbent assay	160		dyspnea	334		dna, recombinant	31		nurses	151
																		surveys and questionnaires	87		patient isolation	180		logistic models	52		immunocompromised host	172		headache	46		fluid therapy	53		eosinophils	92		early diagnosis	300		dna, viral	207		rna-dependent rna polymerase	151
																		survival analysis	111		patient outcome assessment	25		longitudinal studies	46		immunoglobulin g	183		health behavior	53		fluorodeoxyglucose f18	45		epidemics	805		echocardiography	46		dog diseases	48		societies, medical	151
																		symptom assessment	27		patient safety	20		lopinavir	435		immunoglobulin m	108		health education	25		follow-up studies	173		epidemiologic studies	18		economic development	26		dogs	128		mesenchymal stem cell transplantation	150
																		t-lymphocytes	35		patients	16		lung	1457		immunoglobulins	30		health equity	26		fomites	36		epidemiological monitoring	142		education, distance	91		double-blind method	54		cells, cultured	149
																		taiwan	17		pediatrics	67		lung diseases	78		immunoglobulins, intravenous	65		health knowledge, attitudes, practice	224		food safety	23		epidemiology	21		education, medical	17		drainage	42		drug evaluation, preclinical	149
																		telemedicine	69		peptide fragments	51		lung injury	43		immunohistochemistry	38		health personnel	654		forecasting	155		epigenesis, genetic	36		education, medical, continuing	43		drug administration schedule	48		internationality	149
																		thailand	51		peptide hydrolases	37		lung neoplasms	103		immunologic factors	67		health policy	29		forensic medicine	17		epilepsy	29		educational status	62		drug approval	45		kidney	149
																		thorax	72		peptidyl-dipeptidase a	472		lupus erythematosus, systemic	34		immunomodulation	38		health resources	31		forensic pathology	17		epithelial cells	70		elective surgical procedures	47		drug combinations	452		myocardium	149
																		time factors	135		periodicals as topic	15		lymphocyte count	137		immunosuppression	35		health services accessibility	125		fractures, bone	29		epitope mapping	49		electrocardiography	37		drug delivery systems	68		immunoglobulins, intravenous	148
																		time-to-treatment	45		personal protective equipment	209		lymphocyte subsets	30		immunosuppressive agents	147		health services needs and demand	53		gastroenterology	51		epitopes	139		electronic health records	122		drug design	204		phytotherapy	148
																		tomography	17		pharyngitis	25		lymphocytes	44		in vitro techniques	42		health status	120		gastrointestinal diseases	189		epitopes, t-lymphocyte	33		emergencies	294		drug development	41		single-cell analysis	148
																		tomography, x-ray computed	1645		pharynx	161		lymphopenia	182		incidence	420		health status disparities	28		gastrointestinal tract	75		equipment and supplies	31		emergency medical services	209		drug discovery	129		antineoplastic agents	147
																		transportation	20		phosphoproteins	31		macau	39		indoles	123		health surveys	49		gene expression	116		equipment and supplies, hospital	23		emergency medicine	37		drug dosage calculations	28		eosinophils	147
																		travel	323		phylogeny	452		malaria	32		infant	740		health workforce	25		gene expression profiling	185		equipment contamination	79		emergency service, hospital	271		drug evaluation, preclinical	149		leukopenia	147
																		travel-related illness	32		physicians	68		malaysia	49		infant, newborn	377		heart	80		gene expression regulation	123		esophageal neoplasms	39		emergency treatment	89		drug interactions	20		personnel, hospital	147
																		treatment outcome	150		plasma	26		male	5630		infant, premature	31		heart arrest	32		gene regulatory networks	24		ethics committees, research	27		emigrants and immigrants	28		drug monitoring	21		conjunctiva	146
																		triage	33		platelet count	33		mammals	38		infection control	748		heart diseases	80		general surgery	38		europe	101		emigration and immigration	39		drug repositioning	70		radiology department, hospital	146
																		united states	40		pleural effusion	63		masks	169		infections	20		heart injuries	34		genes, viral	38		eutheria	170		emotions	196		drug therapy	17		blood coagulation	145
																		vero cells	61		pneumonia	129		mass media	27		infectious disease incubation period	238		heart transplantation	40		genetic engineering	23		evaluation studies as topic	26		employment	28		drug therapy, combination	313		oseltamivir	145
																		viral envelope proteins	37		pneumonia, viral	9736		mass screening	143		infectious disease transmission, patient-to-professional	258		hek293 cells	83		genetic predisposition to disease	61		evidence-based medicine	67		encephalitis	40		drugs, chinese herbal	717		patient care management	145
																		viral load	152		politics	33		mediastinal emphysema	24		infectious disease transmission, vertical	161		hematologic neoplasms	25		genetic variation	45		evolution, molecular	212		encephalitis, viral	43		duodenum	35		rural population	145
																		viral nonstructural proteins	57		polymerase chain reaction	53		medical oncology	38		inflammation	130		hemorrhage	32		genital neoplasms, female	34		exanthema	19		end stage liver disease	42		dyspnea	354		b-lymphocytes	144
																		viral proteins	73		population surveillance	34		medical records	74		inflammatory bowel diseases	25		hepatitis b	63		genome	33		exercise	45		endocytosis	60		early diagnosis	300		drug discovery	144
																		viral tropism	28		positron emission tomography computed tomography	45		medical staff	40		influenza a virus, h1n1 subtype	101		high-throughput nucleotide sequencing	27		genome, viral	619		exercise therapy	41		endoscopy	39		echocardiography	62		receptors, coronavirus	144
																		viral vaccines	120		positron-emission tomography	17		medical staff, hospital	76		influenza, human	212		history, 21st century	26		genomics	179		extracorporeal membrane oxygenation	189		endoscopy, digestive system	38		economic development	26		noninvasive ventilation	143
																		virulence	35		postoperative complications	34		medical waste disposal	34		information dissemination	100		hiv infections	60		geographic information systems	17		eye	38		endoscopy, gastrointestinal	91		education, distance	101		united kingdom	143
																		virus diseases	29		practice guidelines as topic	313		medicine, chinese traditional	328		information storage and retrieval	31		holidays	57		geographic mapping	26		eye diseases	53		endovascular procedures	33		education, medical	17		acute disease	142
																		virus internalization	49		predictive value of tests	77		mental disorders	81		inpatients	127		hong kong	265		geography	24		eye infections, viral	63		enterocytes	80		education, medical, continuing	44		epitopes	142
																		virus replication	100		pregnancy	371		mental health	431		intensive care units	286		hope	18		geriatric assessment	54		facial dermatoses	32		environment	24		educational status	87		inflammation mediators	141
																		virus shedding	43		pregnancy complications, infectious	252		mental health services	187		intensive care units, neonatal	26		hospital bed capacity	43		geriatric psychiatry	43		false negative reactions	164		environmental exposure	62		elective surgical procedures	72		pediatrics	141
																		vulnerable populations	26		pregnancy outcome	95		methylprednisolone	186		interferon alpha-2	44		hospital departments	70		germany	22		false positive reactions	40		environmental microbiology	27		electrocardiography	47		quality of life	141
																		whole genome sequencing	34		premature birth	28		mice	121		interferon-alpha	63		hospital mortality	246		global health	401		family	156		environmental monitoring	85		electronic health records	131		combined modality therapy	140
																		world health organization	93		prevalence	188		middle aged	4375		interferons	170		hospital units	29		glomerulonephritis	40		family characteristics	57		environmental pollution	21		emergencies	329		nervous system diseases	140
																		young adult	811		procalcitonin	59		middle east respiratory syndrome coronavirus	306		interleukin-6	230		hospitalization	889		glucocorticoids	152		family health	247		enzyme-linked immunosorbent assay	179		emergency medical services	223		patient care team	139
																		zoonoses	143		professional role	16		mobile applications	21		international cooperation	29		hospitals	327		glycyrrhizic acid	60		fatal outcome	232		eosinophils	117		emergency medicine	59		protein structure, tertiary	139
																					prognosis	366		mobile health units	31		internationality	60		hospitals, general	43		government	63		fatigue	415		epidemics	915		emergency service, hospital	319		ultrasonography	139
																					proportional hazards models	41		models, biological	74		internet	137		hospitals, psychiatric	50		government regulation	40		fear	178		epidemiologic methods	18		emergency treatment	89		killer cells, natural	138
																					prospective studies	98		models, molecular	222		internet-based intervention	45		hospitals, public	19		guideline adherence	87		feasibility studies	29		epidemiologic studies	18		emigrants and immigrants	28		outcome assessment, health care	138
																					protease inhibitors	30		models, statistical	169		interviews as topic	37		hospitals, special	50		guidelines as topic	69		feces	637		epidemiological monitoring	156		emigration and immigration	39		particulate matter	137
																					protective devices	40		models, theoretical	82		intestine, small	36		hospitals, university	35		guillain-barre syndrome	28		female	12955		epidemiology	21		emotions	196		delivery, obstetric	136
																					protein binding	124		molecular diagnostic techniques	61		intubation, intratracheal	91		host specificity	55		gynecologic surgical procedures	34		ferritins	87		epigenesis, genetic	37		employment	28		resilience, psychological	136
																					protein conformation	67		molecular docking simulation	41		iran	21		host-pathogen interactions	144		hand disinfection	55		fetal blood	38		epilepsy	29		encephalitis	40		workplace	136
																					protein domains	92		molecular dynamics simulation	23		italy	78		hot temperature	41		hand hygiene	137		fever	1867		epithelial cells	86		encephalitis, viral	44		health surveys	135
																					protein interaction domains and motifs	74		molecular epidemiology	35		kidney	34		human activities	29		happiness	41		fibrin fibrinogen degradation products	463		epitope mapping	49		end stage liver disease	42		molecular diagnostic techniques	135
																					protein multimerization	55		molecular targeted therapy	29		kidney diseases	42		humans	20773		head	21		fibrinogen	72		epitopes	140		endocytosis	61		physicians	135
																					protein structure, tertiary	51		monitoring, physiologic	57		kidney failure, chronic	112		humidity	46		head and neck neoplasms	46		fibrosis	34		epitopes, t-lymphocyte	33		endoscopy	76		thailand	135
																					proteomics	37		mortality	149		kidney transplantation	138		hydroxychloroquine	155		headache	69		flow cytometry	94		equipment and supplies	31		endoscopy, digestive system	38		population surveillance	134
																					prothrombin time	37		motor vehicles	25		kidney tubules	23		hyperglycemia	30		health behavior	69		fluid therapy	53		equipment and supplies, hospital	23		endoscopy, gastrointestinal	91		high-throughput nucleotide sequencing	133
																					psychiatry	22		mouth diseases	13		killer cells, natural	36		hypertension	339		health care surveys	21		fluorodeoxyglucose f18	45		equipment contamination	125		endothelial cells	49		information dissemination	133
																					psychological distress	38		mouth mucosa	16		klebsiella pneumoniae	21		hypertrophy	37		health education	42		follow-up studies	261		equipment design	25		endovascular procedures	33		bronchoalveolar lavage fluid	132
																					public health	388		moxifloxacin	62		l-lactate dehydrogenase	77		hypoglycemic agents	67		health equity	26		fomites	36		esophageal neoplasms	39		enterocytes	81		electronic health records	132
																					public health practice	44		multiple organ failure	48		length of stay	22		hypotension	28		health knowledge, attitudes, practice	270		food safety	23		ethics committees, research	43		environment	24		pulmonary disease, chronic obstructive	132
																					public health surveillance	35		multiplex polymerase chain reaction	29		leukemia, lymphocytic, chronic, b-cell	30		hypoxia	68		health personnel	802		forecasting	167		europe	127		environmental exposure	62		t-lymphocyte subsets	132
																					public policy	20		multiprotein complexes	25		leukemia, myeloid, acute	28		image processing, computer-assisted	64		health policy	29		forensic medicine	24		eutheria	170		environmental microbiology	27		systematic reviews as topic	131
																					pyrazines	90		mutation rate	31		leukocyte count	166		imaging, three-dimensional	39		health resources	53		forensic pathology	17		evaluation studies as topic	26		environmental monitoring	87		genetic variation	129
																					pyridones	47		myalgia	114		leukopenia	107		immunity	27		health services accessibility	135		fractures, bone	29		evidence-based medicine	109		environmental pollution	21		molecular docking simulation	129
																					qualitative research	36		myocardial infarction	37		likelihood functions	42		immunity, cellular	27		health services needs and demand	73		gamma-globulins	40		evolution, molecular	214		enzyme-linked immunosorbent assay	179		dogs	128
																					quality of life	31		myocarditis	43		linear models	23		immunity, herd	27		health status	137		gastroenterology	51		exanthema	32		eosinophils	147		natriuretic peptide, brain	128
																					quarantine	220		myocardium	47		liver	143		immunity, innate	51		health status disparities	28		gastrointestinal diseases	241		exercise	115		epidemics	939		prothrombin time	128
																					radiographic image interpretation, computer-assisted	84		n95 respirators	12		liver diseases	61		immunization, passive	311		health surveys	59		gastrointestinal tract	91		exercise therapy	41		epidemiologic methods	18		patient admission	127
																					radiography	35		nasopharynx	46		liver function tests	62		immunoassay	69		health workforce	52		gene expression	117		extracellular traps	39		epidemiologic studies	18		recombination, genetic	127
																					radiography, thoracic	385		natriuretic peptide, brain	41		liver transplantation	30		immunocompromised host	226		heart	80		gene expression profiling	185		extracorporeal membrane oxygenation	217		epidemiological monitoring	156		viral envelope proteins	127
																					radiologists	39		neoplasms	181		logistic models	77		immunoglobulin g	261		heart arrest	32		gene expression regulation	131		eye	39		epidemiology	21		health behavior	126
																					radiology department, hospital	27		nervous system diseases	34		longitudinal studies	63		immunoglobulin m	157		heart diseases	117		gene expression regulation, enzymologic	25		eye diseases	53		epigenesis, genetic	38		mutation	126
																					reagent kits, diagnostic	39		neurosurgical procedures	22		lopinavir	460		immunoglobulins	30		heart injuries	48		gene regulatory networks	24		eye infections, viral	63		epilepsy	29		exercise	125
																					real-time polymerase chain reaction	450		neutralization tests	34		lung	1737		immunoglobulins, intravenous	65		heart transplantation	40		general surgery	48		eye protective devices	30		epithelial cells	102		radiography	125
																					receptors, coronavirus	35		neutrophils	59		lung diseases	78		immunohistochemistry	38		hek293 cells	124		genes, viral	51		facial dermatoses	32		epitope mapping	51		smoking	125
																					receptors, virus	242		noninvasive ventilation	48		lung injury	43		immunologic factors	67		hematologic neoplasms	25		genetic engineering	23		facility design and construction	28		epitopes	141		immunity, innate	124
																					recombination, genetic	47		nose	22		lung neoplasms	131		immunomodulation	50		hemorrhage	33		genetic predisposition to disease	61		false negative reactions	198		epitopes, b-lymphocyte	35		ventilation	124
																					recurrence	37		nucleic acid amplification techniques	113		lupus erythematosus, systemic	35		immunosuppression	81		hepatitis b	72		genetic variation	99		false positive reactions	40		epitopes, t-lymphocyte	51		blood sedimentation	123
																					regression analysis	37		nucleocapsid proteins	43		lymphocyte count	208		immunosuppressive agents	249		hepatitis b virus	30		genital neoplasms, female	34		family	223		equipment and supplies	31		attitude of health personnel	122
																					renal dialysis	50		nurses	73		lymphocyte subsets	30		immunotherapy	29		high-throughput nucleotide sequencing	47		genome	33		family characteristics	79		equipment and supplies, hospital	57		blood chemical analysis	122
																					reproducibility of results	81		nutritional support	23		lymphocytes	97		in vitro techniques	46		history, 21st century	26		genome, viral	683		family health	247		equipment contamination	167		international cooperation	122
																					research	41		observational studies as topic	19		lymphopenia	240		incidence	580		hiv infections	70		genomics	179		fatal outcome	258		equipment design	25		kaplan-meier estimate	122
																					resilience, psychological	71		occupational diseases	28		macau	39		indoles	154		holidays	57		geographic information systems	17		fatigue	500		equipment reuse	20		mice, inbred c57bl	122
																					respiration, artificial	178		occupational exposure	91		macrophages	31		infant	964		hong kong	314		geographic mapping	26		fear	191		esophageal neoplasms	39		monitoring, physiologic	122
																					respiratory distress syndrome	135		one health	20		malaria	32		infant, newborn	534		hope	18		geography	24		feasibility studies	60		ethics committees, research	44		occupational diseases	122
																					respiratory insufficiency	75		open reading frames	26		malaysia	49		infant, premature	31		hospital bed capacity	57		geriatric assessment	54		feces	728		europe	142		cardiovascular system	121
																					respiratory sounds	32		operating rooms	45		male	6891		infection control	1094		hospital departments	70		geriatric psychiatry	43		female	15197		eutheria	171		anesthesia	120
																					respiratory system	52		opportunistic infections	38		mammals	39		infections	28		hospital mortality	305		germany	22		ferritins	87		evaluation studies as topic	26		iran	120
																					respiratory tract infections	86		oral medicine	47		masks	216		infectious disease incubation period	262		hospital units	45		global health	446		fetal blood	38		evidence-based medicine	109		postoperative complications	120
																					retrospective studies	1681		organ dysfunction scores	55		mass media	27		infectious disease transmission, patient-to-professional	483		hospitalization	1061		glomerulonephritis	40		fever	2061		evolution, molecular	253		host specificity	119
																					reverse transcriptase polymerase chain reaction	467		organ specificity	52		mass screening	160		infectious disease transmission, vertical	223		hospitals	396		glucocorticoids	208		fibrin fibrinogen degradation products	552		exanthema	32		immunoassay	119
																					ribavirin	72		oropharynx	49		mediastinal emphysema	25		inflammation	159		hospitals, general	53		glycyrrhizic acid	61		fibrinogen	72		exercise	124		skin diseases	119
																					ribonucleotides	43		oseltamivir	78		medical oncology	46		inflammatory bowel diseases	25		hospitals, psychiatric	50		government	63		fibrinolytic agents	25		exercise therapy	41		digestive system diseases	118
																					risk	175		otolaryngology	24		medical records	74		influenza a virus, h1n1 subtype	122		hospitals, public	20		government regulation	40		fibrosis	47		extracellular traps	39		lung injury	118
																					risk assessment	276		outpatient clinics, hospital	65		medical staff	69		influenza, human	296		hospitals, special	65		guideline adherence	87		filtration	28		extracorporeal membrane oxygenation	265		nose	118
																					risk factors	558		outpatients	20		medical staff, hospital	89		information dissemination	109		hospitals, university	35		guidelines as topic	69		flow cytometry	94		eye	39		sequence homology, nucleic acid	118
																					risk reduction behavior	31		oxygen	44		medical waste disposal	34		information storage and retrieval	32		host microbial interactions	47		guillain-barre syndrome	29		fluid therapy	53		eye diseases	53		sleep wake disorders	118
																					ritonavir	302		oxygen inhalation therapy	109		medicine, chinese traditional	395		inpatients	160		host specificity	101		gynecologic surgical procedures	34		fluorodeoxyglucose f18	58		eye infections, viral	63		viral tropism	118
																					rna	16		pakistan	19		membrane fusion	38		intensive care units	443		host-pathogen interactions	246		hand disinfection	55		follow-up studies	315		eye protective devices	40		patient health questionnaire	117
																					rna, viral	511		pandemics	11466		mental disorders	153		intensive care units, neonatal	45		hot temperature	81		hand hygiene	173		fomites	36		facial dermatoses	48		protein conformation	115
																					roc curve	56		patient acuity	75		mental health	501		interferon alpha-2	44		human activities	43		haplotypes	27		food safety	23		facial injuries	26		radiographic image interpretation, computer-assisted	115
																					rural population	44		patient care	21		mental health services	237		interferon-alpha	118		humans	25030		happiness	41		forecasting	191		facility design and construction	28		carrier state	114
																					saliva	26		patient care planning	171		mesenchymal stem cell transplantation	36		interferons	195		humidity	56		head	21		forensic medicine	24		false negative reactions	222		liver transplantation	114
																					sars virus	756		patient care team	47		mesenchymal stem cells	18		interleukin-6	310		hydroxychloroquine	170		head and neck neoplasms	46		forensic pathology	17		false positive reactions	40		polyproteins	114
																					sars-cov-2	9107		patient discharge	174		methylprednisolone	218		international cooperation	41		hyperglycemia	30		headache	70		fractures, bone	45		family	237		health services needs and demand	113
																					search engine	28		patient isolation	242		mice	174		internationality	73		hypertension	409		health behavior	69		gamma-globulins	40		family characteristics	79		registries	113
																					seasons	58		patient outcome assessment	25		middle aged	5310		internet	151		hypertrophy	38		health care surveys	21		gastroenterology	61		family health	265		deep learning	112
																					sensitivity and specificity	184		patient safety	21		middle east respiratory syndrome coronavirus	320		internet-based intervention	45		hypoglycemic agents	68		health education	42		gastrointestinal diseases	241		fatal outcome	271		diagnostic tests, routine	112
																					sequence alignment	267		patient selection	29		mobile applications	45		interviews as topic	38		hypotension	28		health equity	28		gastrointestinal tract	91		fatigue	527		immunomodulation	112
																					sequence analysis, protein	40		patients	16		mobile health units	39		intestine, small	36		hypoxia	87		health knowledge, attitudes, practice	284		gene expression	120		fear	209		inflammatory bowel diseases	112
																					sequence analysis, rna	37		pediatrics	68		models, biological	87		intraoperative care	34		image processing, computer-assisted	64		health personnel	902		gene expression profiling	187		feasibility studies	60		cd4 lymphocyte count	111
																					sequence homology, amino acid	40		peptide fragments	76		models, molecular	224		intubation, intratracheal	103		imaging, three-dimensional	39		health policy	49		gene expression regulation	155		feces	742		nomograms	111
																					sequence homology, nucleic acid	70		peptide hydrolases	37		models, statistical	169		iran	44		immunity	27		health resources	108		gene expression regulation, enzymologic	25		female	16894		serum albumin	111
																					serologic tests	28		peptidyl-dipeptidase a	694		models, theoretical	100		italy	86		immunity, cellular	44		health services accessibility	145		gene regulatory networks	24		ferritins	174		crystallography, x-ray	110
																					severe acute respiratory syndrome	635		percutaneous coronary intervention	24		molecular diagnostic techniques	84		kaplan-meier estimate	45		immunity, herd	28		health services needs and demand	85		general surgery	48		fetal blood	39		blood platelets	109
																					severity of illness index	717		periodicals as topic	15		molecular docking simulation	56		kidney	60		immunity, humoral	43		health status	154		genes, viral	62		fever	2228		containment of biohazards	109
																					sex distribution	73		personal protective equipment	253		molecular dynamics simulation	24		kidney diseases	63		immunity, innate	79		health status disparities	30		genetic engineering	25		fibrin fibrinogen degradation products	673		education, distance	109
																					sex factors	198		personal satisfaction	39		molecular epidemiology	35		kidney failure, chronic	180		immunization, passive	345		health surveys	95		genetic predisposition to disease	61		fibrinogen	72		evidence-based medicine	109
																					ships	24		personnel, hospital	66		molecular targeted therapy	29		kidney transplantation	159		immunoassay	69		health workforce	76		genetic variation	99		fibrinolytic agents	25		health resources	109
																					signal transduction	44		pharmaceutical services	34		monitoring, physiologic	57		kidney tubules	24		immunocompromised host	227		healthcare disparities	29		genital neoplasms, female	46		fibrosis	47		patient selection	109
																					single-cell analysis	50		pharmacists	19		mortality	149		killer cells, natural	36		immunoglobulin g	385		heart	80		genitalia, female	36		filtration	41		practice patterns, physicians'	109
																					sleep	47		pharmacy service, hospital	21		motor vehicles	25		klebsiella pneumoniae	21		immunoglobulin m	247		heart arrest	42		genome	34		first aid	34		acute lung injury	108
																					sleep initiation and maintenance disorders	78		pharyngitis	25		mouth diseases	13		l-lactate dehydrogenase	91		immunoglobulins	47		heart diseases	157		genome, viral	733		flow cytometry	94		alveolar epithelial cells	108
																					snakes	39		pharynx	185		mouth mucosa	16		leadership	32		immunoglobulins, intravenous	65		heart injuries	48		genomics	179		fluid therapy	53		health workforce	108
																					social conditions	38		phenotype	48		moxifloxacin	62		length of stay	73		immunohistochemistry	39		heart transplantation	40		genotype	22		fluorodeoxyglucose f18	58		interleukin-10	108
																					social media	54		phosphoproteins	43		multiple organ failure	95		leukemia, lymphocytic, chronic, b-cell	30		immunologic factors	67		hek293 cells	126		geographic information systems	17		follow-up studies	411		mesenchymal stem cells	108
																					social support	107		phylogeny	467		multiplex polymerase chain reaction	29		leukemia, myeloid, acute	28		immunomodulation	71		hematologic neoplasms	34		geographic mapping	26		fomites	54		venous thromboembolism	108
																					spatial analysis	24		physicians	84		multiprotein complexes	27		leukocyte count	230		immunosuppression	105		hemodynamics	31		geography	59		food safety	23		vomiting	108
																					spatio-temporal analysis	19		plasma	27		mutation	29		leukocytes, mononuclear	25		immunosuppressive agents	276		hemoglobins	48		geriatric assessment	71		forecasting	192		community-acquired infections	107
																					species specificity	44		plasma exchange	26		mutation rate	31		leukopenia	120		immunotherapy	46		hemorrhage	33		geriatric psychiatry	43		forensic medicine	24		hypoxia	107
																					spike glycoprotein, coronavirus	541		platelet count	63		myalgia	140		likelihood functions	53		in vitro techniques	48		hemorrhagic fever, ebola	24		germany	22		forensic pathology	17		monocytes	107
																					sputum	164		pleural effusion	63		myocardial infarction	45		linear models	23		incidence	637		heparin, low-molecular-weight	37		global health	535		fractures, bone	70		reference values	107
																					stress disorders, post-traumatic	30		pneumonia	196		myocarditis	43		lipopeptides	38		india	21		hepatitis b	72		glomerulonephritis	40		france	21		skin	107
																					stress, psychological	149		pneumonia, viral	13032		myocardium	48		liver	163		indoles	155		hepatitis b virus	30		gloves, protective	36		furin	48		surgical procedures, operative	107
																					stroke	37		point-of-care systems	32		n95 respirators	12		liver diseases	61		infant	1174		herbal medicine	23		glucocorticoids	222		gamma-globulins	40		environmental monitoring	106
																					structure-activity relationship	37		point-of-care testing	30		nasopharynx	111		liver function tests	89		infant, newborn	689		high-throughput nucleotide sequencing	61		glycyrrhizic acid	63		gastroenterology	61		guidelines as topic	106
																					surveys and questionnaires	238		politics	33		natriuretic peptide, brain	50		liver neoplasms	59		infant, premature	31		history, 21st century	53		government	64		gastrointestinal diseases	263		meta-analysis as topic	106
																					survival analysis	162		polymerase chain reaction	63		neck	21		liver transplantation	76		infection control	1276		hiv infections	71		government regulation	57		gastrointestinal microbiome	26		image processing, computer-assisted	105
																					symptom assessment	92		polyproteins	33		negative results	19		logistic models	151		infections	36		holidays	67		guanidines	45		gastrointestinal tract	92		immunosuppression	105
																					t-lymphocytes	55		population surveillance	58		neoplasms	219		longitudinal studies	96		infectious disease incubation period	335		hong kong	373		guideline adherence	121		gene expression	149		likelihood functions	105
																					taiwan	37		positron emission tomography computed tomography	45		nervous system	23		lopinavir	528		infectious disease transmission, patient-to-professional	536		hope	18		guidelines as topic	105		gene expression profiling	201		medical waste disposal	105
																					telemedicine	135		positron-emission tomography	17		nervous system diseases	36		lung	2286		infectious disease transmission, professional-to-patient	34		hospital bed capacity	57		guillain-barre syndrome	30		gene expression regulation	195		mobile applications	105
																					tertiary care centers	24		postoperative complications	52		neurosurgical procedures	22		lung diseases	78		infectious disease transmission, vertical	288		hospital departments	70		gynecologic surgical procedures	35		gene expression regulation, enzymologic	25		protective devices	105
																					thailand	67		postpartum period	31		neutralization tests	54		lung injury	72		inflammation	196		hospital mortality	366		gynecology	51		gene regulatory networks	24		taiwan	105
																					thoracic surgical procedures	24		practice guidelines as topic	399		neutrophils	117		lung neoplasms	163		inflammatory bowel diseases	59		hospital units	45		hand disinfection	74		general surgery	48		testis	105
																					thorax	107		practice patterns, physicians'	18		nitric oxide	47		lupus erythematosus, systemic	37		influenza a virus	23		hospitalization	1415		hand hygiene	200		genes, viral	62		protease inhibitors	104
																					time factors	259		predictive value of tests	99		nomograms	48		lymphadenopathy	36		influenza a virus, h1n1 subtype	137		hospitals	433		haplotypes	42		genetic engineering	26		seasons	104
																					time-to-treatment	65		pregnancy	463		non-alcoholic fatty liver disease	33		lymphocyte count	340		influenza, human	375		hospitals, general	53		happiness	41		genetic predisposition to disease	87		cryoelectron microscopy	103
																					tomography	44		pregnancy complications, infectious	287		noninvasive ventilation	80		lymphocyte subsets	72		information dissemination	112		hospitals, pediatric	33		head	21		genetic variation	100		databases, factual	103
																					tomography, x-ray computed	2314		pregnancy outcome	108		nose	22		lymphocytes	143		information seeking behavior	31		hospitals, psychiatric	50		head and neck neoplasms	56		genetic vectors	44		epithelial cells	103
																					transplant recipients	75		pregnant women	17		nucleic acid amplification techniques	167		lymphopenia	305		information storage and retrieval	33		hospitals, public	20		headache	84		genital neoplasms, female	46		genetic predisposition to disease	102
																					transportation	25		premature birth	28		nucleocapsid proteins	83		macau	39		inpatients	163		hospitals, special	65		health behavior	101		genitalia, female	36		moxifloxacin	102
																					transportation of patients	25		prevalence	266		nurses	95		macrophages	31		intensive care units	517		hospitals, university	49		health care surveys	35		genome	34		patient acuity	102
																					travel	447		procalcitonin	60		nursing homes	19		malaria	32		intensive care units, neonatal	46		host microbial interactions	47		health communication	25		genome, viral	751		fractures, bone	101
																					travel-related illness	33		professional practice	17		nutritional status	33		malaysia	49		interferon alpha-2	44		host specificity	101		health education	42		genomics	189		mobile health units	101
																					treatment outcome	388		professional role	32		nutritional support	48		male	9070		interferon-alpha	135		host-pathogen interactions	285		health equity	28		genotype	45		observational studies as topic	101
																					triage	65		prognosis	661		observational studies as topic	21		mammals	39		interferons	206		hot temperature	81		health knowledge, attitudes, practice	319		geographic information systems	30		outpatients	101
																					uncertainty	29		proportional hazards models	41		occupational diseases	38		marital status	40		interleukin-6	375		human activities	43		health personnel	1110		geographic mapping	26		brain	100
																					united kingdom	21		prospective studies	127		occupational exposure	102		masks	271		international cooperation	41		humans	29129		health policy	70		geography	59		cerebrovascular disorders	100
																					united states	51		protease inhibitors	48		occupational health	25		mass media	38		internationality	76		humidity	56		health resources	109		geriatric assessment	91		family characteristics	100
																					universities	27		protective devices	40		occupations	56		mass screening	188		internet	227		hyaluronic acid	30		health services accessibility	172		geriatric psychiatry	43		infectious disease transmission, professional-to-patient	100
																					urine	40		protein binding	158		odds ratio	35		mass spectrometry	26		internet-based intervention	47		hydroxychloroquine	202		health services needs and demand	113		germany	23		interleukin-8	100
																					vaccination	56		protein conformation	67		one health	20		mediastinal emphysema	36		interviews as topic	38		hyperglycemia	31		health status	178		global health	572		nursing staff, hospital	100
																					vero cells	98		protein conformation, beta-strand	36		open reading frames	26		medical oncology	47		intestinal mucosa	50		hypertension	504		health status disparities	30		glomerulonephritis	40		blood coagulation disorders	99
																					viral envelope proteins	38		protein domains	120		operating rooms	56		medical records	74		intestine, small	36		hypertrophy	60		health surveys	95		gloves, protective	36		databases, genetic	99
																					viral load	219		protein interaction domains and motifs	75		ophthalmology	28		medical staff	98		intraoperative care	34		hypoglycemic agents	87		health workforce	77		glucocorticoids	240		in vitro techniques	99
																					viral nonstructural proteins	71		protein multimerization	58		opportunistic infections	70		medical staff, hospital	90		intubation, intratracheal	129		hypotension	28		healthcare disparities	29		glucose	31		pulmonary fibrosis	99
																					viral proteins	91		protein structure, tertiary	68		oral medicine	47		medical waste disposal	61		iran	91		hypoxia	87		heart	81		glycyrrhizic acid	63		clinical competence	97
																					viral tropism	40		proteomics	39		organ dysfunction scores	55		medicine, chinese traditional	432		italy	94		image processing, computer-assisted	64		heart arrest	42		government	64		communication	97
																					viral vaccines	174		prothrombin time	40		organ specificity	54		membrane fusion	39		janus kinases	33		imaging, three-dimensional	39		heart diseases	183		government regulation	57		hiv infections	97
																					virulence	35		psychiatry	29		oropharynx	49		mental disorders	205		kaplan-meier estimate	45		immunity	44		heart injuries	61		guanidines	45		diagnostic errors	96
																					virus diseases	32		psychological distress	38		oseltamivir	78		mental health	590		kidney	124		immunity, cellular	65		heart transplantation	40		guideline adherence	138		hospital departments	96
																					virus internalization	84		psychotherapy	34		otolaryngology	46		mental health services	252		kidney diseases	63		immunity, herd	28		hek293 cells	126		guidelines as topic	105		molecular dynamics simulation	96
																					virus replication	121		public health	481		outcome assessment, health care	34		mesenchymal stem cell transplantation	67		kidney failure, chronic	229		immunity, humoral	80		hematologic neoplasms	34		guillain-barre syndrome	30		flow cytometry	95
																					virus shedding	116		public health practice	44		outpatient clinics, hospital	65		mesenchymal stem cells	18		kidney neoplasms	40		immunity, innate	79		hemodynamics	31		gynecologic surgical procedures	35		perioperative care	94
																					vomiting	28		public health surveillance	44		outpatients	20		metal nanoparticles	15		kidney transplantation	185		immunization programs	37		hemoglobins	66		gynecology	51		coronavirus rna-dependent rna polymerase	93
																					vulnerable populations	26		public policy	20		oxidative stress	29		methylprednisolone	295		kidney tubules	24		immunization, passive	405		hemorrhage	33		hand disinfection	75		japan	93
																					whole genome sequencing	34		publishing	29		oxygen	75		mice	191		killer cells, natural	36		immunoassay	69		hemorrhagic fever, ebola	24		hand hygiene	217		myocardial infarction	93
																					world health organization	115		pyrazines	91		oxygen inhalation therapy	165		middle aged	7092		klebsiella pneumoniae	21		immunocompromised host	227		hemostasis	25		haplotypes	43		occupational stress	93
																					young adult	1383		pyridones	49		pakistan	19		middle east respiratory syndrome coronavirus	424		l-lactate dehydrogenase	127		immunoglobulin g	496		heparin, low-molecular-weight	37		happiness	41		gastrointestinal tract	92
																					zoonoses	219		qualitative research	37		pandemics	14439		mobile applications	74		laboratories	26		immunoglobulin m	362		hepatitis b	72		head	21		anesthesia, spinal	91
																								quality of life	31		parents	26		mobile health units	47		lakes	15		immunoglobulins	47		hepatitis b virus	30		head and neck neoplasms	70		endoscopy, gastrointestinal	91
																								quarantine	276		particulate matter	21		models, biological	107		leadership	33		immunoglobulins, intravenous	65		herbal medicine	24		headache	85		geriatric assessment	91
																								radiographic image interpretation, computer-assisted	85		patient acuity	102		models, molecular	239		length of stay	101		immunohistochemistry	56		high-throughput nucleotide sequencing	83		health behavior	102		interferon-gamma	91
																								radiography	58		patient care	21		models, statistical	169		leukemia, lymphocytic, chronic, b-cell	31		immunologic factors	102		histones	40		health care rationing	29		patients	91
																								radiography, thoracic	467		patient care management	39		models, theoretical	163		leukemia, myeloid, acute	29		immunomodulation	79		history, 21st century	76		health care surveys	35		species specificity	91
																								radiologists	59		patient care planning	172		molecular diagnostic techniques	84		leukocyte count	347		immunosuppression	105		hiv infections	78		health communication	52		universities	91
																								radiology	25		patient care team	85		molecular docking simulation	58		leukocytes, mononuclear	25		immunosuppressive agents	300		hla antigens	27		health education	73		mice, inbred balb c	90
																								radiology department, hospital	38		patient discharge	215		molecular dynamics simulation	25		leukopenia	121		immunotherapy	46		holidays	68		health equity	28		pharyngitis	90
																								randomized controlled trials as topic	44		patient health questionnaire	89		molecular epidemiology	35		likelihood functions	53		in vitro techniques	75		hong kong	453		health knowledge, attitudes, practice	364		positron emission tomography computed tomography	90
																								reagent kits, diagnostic	40		patient isolation	275		molecular targeted therapy	29		linear models	44		incidence	720		hope	18		health personnel	1239		sepsis	90
																								real-time polymerase chain reaction	619		patient outcome assessment	25		monitoring, intraoperative	33		lipopeptides	40		india	21		hospital bed capacity	57		health policy	70		seroepidemiologic studies	90
																								receptors, coronavirus	35		patient safety	32		monitoring, physiologic	81		liver	260		indoles	195		hospital departments	96		health resources	109		spatio-temporal analysis	90
																								receptors, virus	274		patient selection	29		monocytes	39		liver diseases	92		infant	1382		hospital mortality	471		health services accessibility	173		bilirubin	89
																								recombination, genetic	61		patients	16		mortality	151		liver function tests	89		infant, newborn	827		hospital units	45		health services needs and demand	113		commerce	89
																								recurrence	37		pediatrics	68		motor vehicles	25		liver neoplasms	88		infant, premature	32		hospitalization	1662		health status	178		creatinine	89
																								referral and consultation	30		peptide fragments	95		mouth mucosa	20		liver transplantation	77		infection control	1425		hospitals	581		health status disparities	30		emergency treatment	89
																								regression analysis	37		peptide hydrolases	38		moxifloxacin	62		living donors	33		infections	36		hospitals, general	67		health surveys	112		hypoglycemic agents	88
																								renal dialysis	59		peptidyl-dipeptidase a	879		multiple organ failure	168		logistic models	203		infectious disease incubation period	348		hospitals, pediatric	66		health workforce	92		liver neoplasms	88
																								renin-angiotensin system	83		percutaneous coronary intervention	26		multiplex polymerase chain reaction	29		longitudinal studies	124		infectious disease transmission, patient-to-professional	644		hospitals, psychiatric	50		healthcare disparities	29		virus attachment	88
																								reproducibility of results	149		periodicals as topic	27		multiprotein complexes	41		lopinavir	619		infectious disease transmission, professional-to-patient	34		hospitals, public	42		heart	81		covid-19 nucleic acid testing	87
																								research	41		personal protective equipment	347		multivariate analysis	68		lung	2606		infectious disease transmission, vertical	345		hospitals, special	75		heart arrest	51		educational status	87
																								resilience, psychological	72		personal satisfaction	39		mutation	29		lung diseases	111		inflammation	298		hospitals, university	70		heart diseases	206		eye infections, viral	87
																								respiration	18		personnel, hospital	81		mutation rate	31		lung injury	72		inflammation mediators	69		host microbial interactions	47		heart failure	38		medical records	87
																								respiration, artificial	227		pharmaceutical services	41		myalgia	141		lung neoplasms	225		inflammatory bowel diseases	98		host specificity	118		heart injuries	80		organ dysfunction scores	87
																								respiratory distress syndrome	183		pharmacists	19		myocardial infarction	69		lupus erythematosus, systemic	37		influenza a virus	23		host-pathogen interactions	355		heart transplantation	40		patient readmission	87
																								respiratory insufficiency	75		pharmacy service, hospital	28		myocarditis	54		lymphadenopathy	36		influenza a virus, h1n1 subtype	155		hot temperature	115		hek293 cells	148		abdominal pain	85
																								respiratory sounds	32		pharyngitis	25		myocardium	108		lymphocyte count	430		influenza, human	406		human activities	43		hematologic diseases	34		catalytic domain	85
																								respiratory syncytial virus infections	19		pharynx	265		n95 respirators	12		lymphocyte subsets	90		information dissemination	112		humans	33711		hematologic neoplasms	58		elective surgical procedures	85
																								respiratory system	87		phenotype	48		nanoparticles	37		lymphocytes	217		information seeking behavior	31		humidity	64		hemodialysis units, hospital	45		headache	85
																								respiratory tract diseases	24		phosphoproteins	83		nasopharynx	139		lymphopenia	354		information storage and retrieval	33		hyaluronic acid	31		hemodynamics	31		otolaryngology	85
																								respiratory tract infections	87		phylogeny	479		natriuretic peptide, brain	72		macaca mulatta	30		infusions, intravenous	38		hydroxychloroquine	222		hemoglobins	67		outpatient clinics, hospital	85
																								retrospective studies	2222		physician's role	29		neck	21		macau	39		injections, spinal	26		hyperglycemia	31		hemorrhage	33		point-of-care systems	85
																								reverse transcriptase polymerase chain reaction	603		physicians	86		needs assessment	37		machine learning	14		inpatients	217		hypertension	779		hemorrhagic fever, ebola	24		data mining	84
																								ribavirin	86		plasma	30		negative results	19		macrophages	31		intensive care units	561		hypertrophy	60		hemostasis	25		health policy	84
																								ribonucleotides	43		plasma exchange	26		neoplasms	292		malaria	33		intensive care units, neonatal	46		hypoglycemic agents	88		heparin	26		leukocytosis	84
																								risk	192		platelet aggregation inhibitors	21		nervous system	31		malaysia	81		interdisciplinary communication	35		hypotension	28		heparin, low-molecular-weight	37		myoglobin	84
																								risk assessment	354		platelet count	65		nervous system diseases	44		male	11008		interferon alpha-2	66		hypoxia	87		hepatitis b	72		psychotherapy	84
																								risk factors	835		pleural effusion	80		neurosurgery	23		malnutrition	38		interferon-alpha	160		image processing, computer-assisted	86		hepatitis b virus	30		drug repositioning	83
																								risk reduction behavior	31		pneumonia	213		neurosurgical procedures	56		mammals	40		interferons	235		imaging, three-dimensional	61		herbal medicine	24		interferon alpha-2	83
																								ritonavir	378		pneumonia, viral	16016		neutralization tests	78		marital status	40		interleukin-10	39		immune system	38		high-throughput nucleotide sequencing	131		schools	83
																								rna	17		pneumothorax	33		neutrophils	163		masks	294		interleukin-6	504		immunity	44		histones	40		animals, wild	82
																								rna, small interfering	19		point-of-care systems	32		nf-kappa b	36		mass media	38		interleukin-8	65		immunity, cellular	66		history, 21st century	76		humidity	82
																								rna, viral	642		point-of-care testing	30		nitric oxide	47		mass screening	216		international cooperation	81		immunity, herd	28		hiv infections	97		immunity, cellular	82
																								rna-dependent rna polymerase	42		politics	33		nomograms	75		mass spectrometry	26		internationality	118		immunity, humoral	80		hla antigens	28		lung diseases, interstitial	82
																								roc curve	83		polymerase chain reaction	63		non-alcoholic fatty liver disease	33		mediastinal emphysema	36		internet	265		immunity, innate	79		holidays	68		organ specificity	82
																								rural population	54		polyproteins	72		noninvasive ventilation	88		medical oncology	60		internet-based intervention	57		immunization programs	37		hong kong	463		antibody specificity	81
																								saliva	26		population surveillance	58		nose	51		medical records	75		interviews as topic	38		immunization, passive	469		hope	18		bibliometrics	81
																								sars virus	905		positron emission tomography computed tomography	45		nucleic acid amplification techniques	175		medical staff	117		intestinal mucosa	50		immunoassay	69		hospital bed capacity	57		body mass index	81
																								sars-cov-2	12168		positron-emission tomography	17		nucleocapsid proteins	84		medical staff, hospital	118		intestine, small	36		immunocompromised host	227		hospital departments	96		brain ischemia	81
																								search engine	29		postoperative complications	52		nurses	96		medical waste disposal	70		intraoperative care	46		immunoglobulin a	26		hospital mortality	562		enterocytes	81
																								seasons	69		postpartum period	31		nursing homes	19		medicine, chinese traditional	562		intubation, intratracheal	150		immunoglobulin g	544		hospital units	46		health education	81
																								sensitivity and specificity	227		practice guidelines as topic	524		nursing staff, hospital	31		membrane fusion	57		iran	103		immunoglobulin m	409		hospitalization	1914		heart	81
																								sequence alignment	285		practice patterns, physicians'	18		nutritional status	33		mental disorders	262		ischemia	24		immunoglobulins	59		hospitals	657		immunity, humoral	81
																								sequence analysis, protein	40		predictive value of tests	131		nutritional support	48		mental health	694		italy	154		immunoglobulins, intravenous	95		hospitals, general	77		internet-based intervention	81
																								sequence analysis, rna	37		pregnancy	619		observational studies as topic	21		mental health services	264		janus kinases	33		immunohistochemistry	56		hospitals, pediatric	67		malaysia	81
																								sequence homology, amino acid	41		pregnancy complications, infectious	415		occupational diseases	53		mesenchymal stem cell transplantation	68		japan	48		immunologic factors	118		hospitals, psychiatric	51		cats	80
																								sequence homology, nucleic acid	70		pregnancy outcome	137		occupational exposure	113		mesenchymal stem cells	19		kaplan-meier estimate	70		immunomodulation	99		hospitals, public	68		heart injuries	80
																								serologic tests	48		pregnant women	17		occupational health	97		meta-analysis as topic	18		kidney	132		immunosuppression	105		hospitals, special	75		hydroxybutyrate dehydrogenase	80
																								severe acute respiratory syndrome	713		premature birth	45		occupations	56		metal nanoparticles	15		kidney diseases	63		immunosuppressive agents	327		hospitals, university	71		postpartum period	80
																								severity of illness index	941		prevalence	401		odds ratio	49		methylprednisolone	297		kidney failure, chronic	238		immunotherapy	47		host microbial interactions	59		thoracic surgical procedures	80
																								sex distribution	73		procalcitonin	80		one health	21		mice	356		kidney neoplasms	40		in vitro techniques	98		host specificity	118		blood donors	79
																								sex factors	224		professional practice	17		open reading frames	26		mice, inbred balb c	41		kidney transplantation	200		incidence	795		host-pathogen interactions	423		genes, viral	79
																								ships	24		professional role	32		operating rooms	98		mice, transgenic	39		kidney tubules	24		india	27		hot temperature	124		membrane fusion	79
																								shock	23		prognosis	765		ophthalmologists	27		middle aged	8517		killer cells, natural	59		indoles	253		human activities	43		patients' rooms	79
																								shock, septic	31		proportional hazards models	61		ophthalmology	53		middle east respiratory syndrome coronavirus	475		klebsiella pneumoniae	21		industry	21		human migration	21		rna-seq	79
																								signal transduction	84		prospective studies	161		opportunistic infections	70		minimally invasive surgical procedures	21		knowledge	24		infant	1600		humans	37097		bacterial infections	78
																								single-cell analysis	62		protease inhibitors	48		oral medicine	47		missed diagnosis	24		l-lactate dehydrogenase	238		infant, newborn	880		humidity	64		nutritional support	78
																								sleep	64		protective clothing	21		organ dysfunction scores	78		mobile applications	91		laboratories	26		infant, premature	32		hyaluronic acid	31		referral and consultation	78
																								sleep initiation and maintenance disorders	112		protective devices	40		organ specificity	78		mobile health units	47		lakes	16		infection control	1669		hydrogen bonding	38		base sequence	77
																								snakes	40		protein binding	170		organ transplantation	30		models, biological	136		leadership	44		infections	36		hydrophobic and hydrophilic interactions	24		counseling	77
																								social conditions	51		protein conformation	67		oropharynx	59		models, molecular	302		length of stay	234		infectious disease incubation period	406		hydroxybutyrate dehydrogenase	54		disseminated intravascular coagulation	77
																								social isolation	41		protein conformation, beta-strand	38		orthomyxoviridae	38		models, statistical	181		leukemia, lymphocytic, chronic, b-cell	31		infectious disease transmission, patient-to-professional	786		hydroxychloroquine	241		hospitals, general	77
																								social media	92		protein domains	141		oseltamivir	99		models, theoretical	233		leukemia, myeloid, acute	29		infectious disease transmission, professional-to-patient	77		hyperglycemia	54		needs assessment	77
																								social support	107		protein interaction domains and motifs	76		otolaryngology	68		molecular diagnostic techniques	99		leukocyte count	423		infectious disease transmission, vertical	345		hypertension	903		olfaction disorders	77
																								societies, medical	51		protein interaction maps	24		outcome assessment, health care	51		molecular docking simulation	68		leukocytes, mononuclear	25		inflammation	362		hypertrophy	60		public health surveillance	77
																								spatial analysis	37		protein multimerization	58		outpatient clinics, hospital	66		molecular dynamics simulation	41		leukopenia	121		inflammation mediators	83		hypoglycemic agents	88		blood coagulation tests	76
																								spatio-temporal analysis	32		protein stability	34		outpatients	34		molecular epidemiology	35		likelihood functions	68		inflammatory bowel diseases	112		hypotension	28		bronchi	76
																								species specificity	74		protein structure, tertiary	89		oxidative stress	31		molecular targeted therapy	29		linear models	66		influenza a virus	23		hypoxia	107		clinical protocols	76
																								specimen handling	35		proteomics	39		oxygen	75		monitoring, intraoperative	35		lipopeptides	40		influenza a virus, h1n1 subtype	182		image processing, computer-assisted	86		endoscopy	76
																								spike glycoprotein, coronavirus	647		prothrombin time	40		oxygen inhalation therapy	184		monitoring, physiologic	82		liver	277		influenza, human	496		imaging, three-dimensional	61		history, 21st century	76
																								sputum	165		psychiatry	30		pakistan	19		monocytes	59		liver cirrhosis	28		information dissemination	124		immune system	39		open reading frames	76
																								stress disorders, post-traumatic	56		psychological distress	65		pancreatic diseases	35		monte carlo method	27		liver diseases	153		information seeking behavior	31		immunity	44		plasma	76
																								stress, psychological	248		psychoneuroimmunology	37		pandemics	18668		mood disorders	35		liver function tests	106		information storage and retrieval	33		immunity, cellular	82		procedures and techniques utilization	76
																								stroke	38		psychotherapy	34		parents	26		mortality	151		liver neoplasms	88		infusions, intravenous	57		immunity, herd	28		urologic diseases	76
																								structure-activity relationship	40		public health	510		particulate matter	22		mothers	53		liver transplantation	89		injections, spinal	26		immunity, humoral	80		angiotensin ii	75
																								surveys and questionnaires	337		public health practice	44		patient acuity	102		motor vehicles	25		living donors	33		inpatients	250		immunity, innate	103		computational biology	75
																								survival analysis	248		public health surveillance	52		patient care	21		mouth diseases	18		logistic models	234		intensive care units	676		immunization programs	37		dermatology	75
																								survival rate	41		public policy	20		patient care management	39		mouth mucosa	20		longitudinal studies	125		intensive care units, neonatal	46		immunization, passive	519		hand disinfection	75
																								symptom assessment	123		publishing	29		patient care planning	173		moxifloxacin	82		lopinavir	634		interdisciplinary communication	35		immunoassay	69		hospitals, special	75
																								t-lymphocytes	56		pulmonary disease, chronic obstructive	51		patient care team	96		multiple organ failure	168		lower extremity	44		interferon alpha-2	66		immunocompromised host	227		ophthalmology	75
																								taiwan	37		pulmonary embolism	33		patient discharge	303		multiplex polymerase chain reaction	29		lung	2933		interferon-alpha	161		immunoglobulin a	26		risk management	75
																								telemedicine	182		pyrazines	91		patient health questionnaire	89		multiprotein complexes	41		lung diseases	189		interferon-gamma	51		immunoglobulin g	595		tracheostomy	75
																								tertiary care centers	64		pyridones	49		patient isolation	322		multivariate analysis	82		lung diseases, interstitial	29		interferons	254		immunoglobulin m	453		uncertainty	75
																								thailand	67		qualitative research	76		patient outcome assessment	25		mutation	30		lung injury	72		interleukin-10	72		immunoglobulins	67		cell count	74
																								thoracic surgery	25		quality of life	33		patient readmission	26		mutation rate	31		lung neoplasms	240		interleukin-6	643		immunoglobulins, intravenous	124		mice, transgenic	74
																								thoracic surgical procedures	32		quarantine	401		patient safety	67		myalgia	141		lung transplantation	37		interleukin-8	65		immunohistochemistry	56		multicenter studies as topic	74
																								thorax	118		radiographic image interpretation, computer-assisted	85		patient selection	29		mycoses	32		lupus erythematosus, systemic	37		international cooperation	96		immunologic factors	169		nasal mucosa	74
																								thrombocytopenia	51		radiography	58		patients	34		myocardial infarction	92		lymphadenopathy	36		internationality	126		immunomodulation	99		pakistan	74
																								time factors	315		radiography, thoracic	514		pediatrics	95		myocarditis	54		lymphocyte count	519		internet	280		immunosuppression	105		vaccination	74
																								time-to-treatment	65		radiologists	73		peptide fragments	117		myocardium	133		lymphocyte subsets	127		internet-based intervention	73		immunosuppressive agents	351		viremia	74
																								tomography	44		radiology	35		peptide hydrolases	39		n95 respirators	12		lymphocytes	253		internship and residency	36		immunotherapy	48		bayes theorem	73
																								tomography, x-ray computed	2856		radiology department, hospital	49		peptidyl-dipeptidase a	1165		nanoparticles	38		lymphopenia	536		interviews as topic	38		in vitro techniques	98		coronavirus envelope proteins	73
																								transients and migrants	30		randomized controlled trials as topic	51		percutaneous coronary intervention	27		nasal mucosa	46		macaca mulatta	57		intestinal mucosa	50		incidence	824		environmental exposure	73
																								transplant recipients	93		reactive oxygen species	26		perinatal care	26		nasopharynx	225		macau	39		intestine, small	36		india	39		fibrinogen	73
																								transportation	25		reagent kits, diagnostic	40		periodicals as topic	27		natriuretic peptide, brain	73		machine learning	46		intraoperative care	46		indoles	275		hematologic neoplasms	73
																								transportation of patients	28		real-time polymerase chain reaction	718		perioperative care	32		neck	21		macrophages	31		intubation, intratracheal	169		industry	21		medical oncology	73
																								travel	491		receptor, angiotensin, type 2	30		personal protective equipment	513		needs assessment	58		malaria	35		iran	119		infant	1759		partial thromboplastin time	73
																								travel-related illness	53		receptors, coronavirus	35		personal satisfaction	39		negative results	19		malaysia	81		ischemia	24		infant, newborn	938		protein multimerization	73
																								treatment outcome	604		receptors, virus	312		personnel, hospital	97		neoplasms	375		male	13076		italy	202		infant, premature	33		regression analysis	73
																								triage	89		recombination, genetic	62		pets	25		nervous system	31		malnutrition	38		janus kinase inhibitors	41		infection control	1857		republic of korea	73
																								troponin i	40		recurrence	50		pharmaceutical services	41		nervous system diseases	86		mammals	40		janus kinases	44		infections	36		troponin t	73
																								ultrasonography	49		referral and consultation	41		pharmacists	33		neurosurgery	23		marital status	40		japan	59		infectious disease incubation period	459		datasets as topic	72
																								uncertainty	29		registries	26		pharmacy service, hospital	42		neurosurgical procedures	56		masks	316		kaplan-meier estimate	99		infectious disease transmission, patient-to-professional	898		hepatitis b	72
																								united kingdom	21		regression analysis	37		pharyngitis	26		neutralization tests	117		mass media	38		kidney	132		infectious disease transmission, professional-to-patient	100		molecular targeted therapy	72
																								united states	65		renal dialysis	84		pharynx	334		neutrophils	277		mass screening	216		kidney diseases	63		infectious disease transmission, vertical	346		myocarditis	72
																								universal precautions	18		renin-angiotensin system	83		phenotype	49		nf-kappa b	36		mass spectrometry	26		kidney failure, chronic	255		inflammation	439		serum albumin, human	72
																								universities	27		reproducibility of results	150		phosphoproteins	84		nitric oxide	47		mediastinal emphysema	43		kidney neoplasms	41		inflammation mediators	115		vulnerable populations	72
																								up-regulation	26		republic of korea	21		phylogeny	498		nomograms	75		medical oncology	61		kidney transplantation	200		inflammatory bowel diseases	112		anal canal	71
																								urine	41		research	42		physician's role	29		non-alcoholic fatty liver disease	44		medical records	75		kidney tubules	24		influenza a virus	38		caregivers	71
																								vaccination	56		resilience, psychological	73		physicians	97		noninvasive ventilation	88		medical staff	139		killer cells, natural	93		influenza a virus, h1n1 subtype	195		consciousness disorders	71
																								venous thromboembolism	21		respiration	19		plasma	51		nose	78		medical staff, hospital	146		klebsiella pneumoniae	21		influenza, human	535		hospitals, university	71
																								ventilation	18		respiration, artificial	243		plasma exchange	26		nucleic acid amplification techniques	175		medical waste disposal	79		knowledge	25		information dissemination	133		anesthesiology	70
																								vero cells	98		respiratory distress syndrome	206		platelet aggregation inhibitors	21		nucleic acids	33		medically unexplained symptoms	29		l-lactate dehydrogenase	316		information seeking behavior	31		blood pressure	70
																								viral envelope proteins	38		respiratory insufficiency	97		platelet count	149		nucleocapsid proteins	137		medicine, chinese traditional	662		laboratories	31		information storage and retrieval	33		head and neck neoplasms	70
																								viral load	265		respiratory protective devices	40		pleural effusion	97		nurses	126		membrane fusion	58		lakes	16		informed consent	23		hospitals, public	70
																								viral nonstructural proteins	102		respiratory sounds	32		pneumonia	267		nursing homes	19		mental disorders	274		laparoscopy	33		infusions, intravenous	57		immunohistochemistry	70
																								viral proteins	110		respiratory syncytial virus infections	34		pneumonia, viral	20248		nursing staff, hospital	58		mental health	812		leadership	44		injections, spinal	26		neurosurgical procedures	70
																								viral tropism	41		respiratory system	89		pneumothorax	61		nutrition assessment	38		mental health services	264		length of stay	356		inpatients	307		opportunistic infections	70
																								viral vaccines	189		respiratory tract diseases	25		point-of-care systems	32		nutritional status	53		mesenchymal stem cell transplantation	90		leukemia, lymphocytic, chronic, b-cell	31		intensive care units	819		orthopedic surgeons	70
																								virulence	76		respiratory tract infections	87		point-of-care testing	30		nutritional support	48		mesenchymal stem cells	49		leukemia, myeloid, acute	29		intensive care units, neonatal	46		pulmonary embolism	70
																								virus attachment	32		retrospective studies	2757		politics	33		obesity	42		meta-analysis as topic	18		leukocyte count	618		interdisciplinary communication	35		whole genome sequencing	70
																								virus diseases	32		reverse transcriptase polymerase chain reaction	767		polymerase chain reaction	90		observational studies as topic	37		metabolic syndrome	22		leukocytes, mononuclear	25		interferon alpha-2	66		air pollutants	69
																								virus internalization	111		reverse transcription	22		polyproteins	73		occupational diseases	53		metal nanoparticles	15		leukopenia	121		interferon-alpha	161		creatine kinase, mb form	69
																								virus replication	150		rheumatic diseases	13		population dynamics	32		occupational exposure	164		metformin	44		life style	26		interferon-gamma	72		dental care	69
																								virus shedding	191		ribavirin	86		population surveillance	71		occupational health	136		methylprednisolone	330		ligands	37		interferons	291		nutritional status	69
																								vomiting	28		ribonucleotides	43		positron emission tomography computed tomography	63		occupational injuries	34		mice	428		likelihood functions	104		interleukin-10	108		professional role	69
																								vulnerable populations	54		risk	193		positron-emission tomography	17		occupational stress	36		mice, inbred balb c	81		linear models	116		interleukin-2	51		social conditions	69
																								whole genome sequencing	34		risk assessment	432		postoperative complications	75		occupations	56		mice, inbred c57bl	38		lipopeptides	41		interleukin-2 receptor alpha subunit	44		civil defense	68
																								world health organization	118		risk factors	1127		postpartum period	42		odds ratio	87		mice, transgenic	39		lipopolysaccharides	36		interleukin-6	722		drug delivery systems	68
																								young adult	1888		risk reduction behavior	31		practice guidelines as topic	633		one health	21		microscopy, electron	31		liver	322		interleukin-8	100		hemoglobins	68
																								zoonoses	219		ritonavir	422		practice patterns, physicians'	35		open reading frames	53		middle aged	10175		liver cirrhosis	28		interleukins	38		holidays	68
																											rna	17		predictive value of tests	224		operating rooms	114		middle east respiratory syndrome coronavirus	503		liver diseases	182		international cooperation	122		pneumothorax	68
																											rna, messenger	24		pregnancy	732		ophthalmologists	27		milk, human	37		liver function tests	134		internationality	149		protein conformation, beta-strand	68
																											rna, small interfering	20		pregnancy complications, infectious	504		ophthalmology	61		minimally invasive surgical procedures	42		liver neoplasms	88		internet	333		receptors, interleukin-2	68
																											rna, viral	756		pregnancy outcome	150		opportunistic infections	70		missed diagnosis	24		liver transplantation	97		internet-based intervention	73		respiratory syncytial virus infections	68
																											rna-dependent rna polymerase	83		pregnancy trimester, third	30		oral health	22		mobile applications	91		living donors	33		internship and residency	36		thrombolytic therapy	68
																											roc curve	118		pregnant women	17		oral medicine	47		mobile health units	71		logistic models	310		interviews as topic	63		ambulatory care	67
																											rural population	68		premature birth	45		organ dysfunction scores	87		models, biological	172		long-term care	22		intestinal mucosa	51		body temperature	67
																											saliva	39		prevalence	496		organ specificity	80		models, molecular	368		longitudinal studies	161		intestine, small	36		coronary artery disease	67
																											sars virus	1040		procalcitonin	124		organ transplantation	33		models, statistical	181		lopinavir	688		intraoperative care	47		gamma-globulins	67
																											sars-cov-2	14985		professional competence	32		organoids	39		models, theoretical	241		lower extremity	44		intubation, intratracheal	178		hospitals, pediatric	67
																											schools	47		professional practice	17		oropharynx	59		molecular diagnostic techniques	111		lung	3409		iran	120		immunoglobulins	67
																											search engine	29		professional role	43		orthomyxoviridae	38		molecular docking simulation	84		lung diseases	199		ischemia	24		mothers	67
																											seasons	69		prognosis	1226		orthomyxoviridae infections	25		molecular dynamics simulation	41		lung diseases, interstitial	49		italy	226		seizures	67
																											seizures	38		proportional hazards models	126		oseltamivir	120		molecular epidemiology	35		lung injury	95		janus kinase inhibitors	49		socioeconomic factors	67
																											sensitivity and specificity	315		prospective studies	199		otolaryngology	84		molecular targeted therapy	39		lung neoplasms	272		janus kinases	45		structure-activity relationship	67
																											sepsis	39		protease inhibitors	49		outcome and process assessment, health care	36		monitoring, intraoperative	35		lung transplantation	37		japan	71		transportation of patients	67
																											sequence alignment	288		protective clothing	21		outcome assessment, health care	52		monitoring, physiologic	82		lupus erythematosus, systemic	37		job satisfaction	26		workflow	67
																											sequence analysis, dna	18		protective devices	56		outpatient clinics, hospital	66		monocytes	82		lymphadenopathy	36		kaplan-meier estimate	99		blood transfusion	66
																											sequence analysis, protein	40		protein binding	173		outpatients	59		monte carlo method	27		lymphocyte count	696		kidney	132		rheumatic diseases	66
																											sequence analysis, rna	39		protein conformation	81		oxidative stress	31		mood disorders	40		lymphocyte subsets	146		kidney diseases	63		correlation of data	65
																											sequence homology, amino acid	41		protein conformation, beta-strand	38		oxygen	86		morbidity	23		lymphocytes	352		kidney failure, chronic	295		mammals	65
																											sequence homology, nucleic acid	71		protein domains	141		oxygen consumption	45		mortality	168		lymphopenia	573		kidney neoplasms	41		serum amyloid a protein	65
																											serologic tests	72		protein interaction domains and motifs	77		oxygen inhalation therapy	235		mothers	53		macaca mulatta	58		kidney transplantation	230		ships	65
																											serum albumin	51		protein interaction maps	25		pakistan	63		motor vehicles	25		macau	39		kidney tubules	24		venous thrombosis	65
																											severe acute respiratory syndrome	742		protein multimerization	58		pancreatic diseases	35		mouth diseases	23		machine learning	62		killer cells, natural	94		dizziness	64
																											severity of illness index	1078		protein stability	35		pandemics	22801		mouth mucosa	25		macrophages	46		klebsiella pneumoniae	21		genotype	64
																											sex distribution	92		protein structure, tertiary	90		panic	35		moxifloxacin	83		magnetic resonance imaging	53		knowledge	34		government	64
																											sex factors	265		proteinuria	34		parents	26		multicenter studies as topic	31		malaria	44		l-lactate dehydrogenase	402		pharmacy service, hospital	64
																											ships	33		proteomics	39		particulate matter	66		multidetector computed tomography	39		malaysia	81		laboratories	54		plasma exchange	64
																											shock	40		prothrombin time	54		patient acuity	102		multiple organ failure	204		male	15283		lakes	16		protective clothing	64
																											shock, septic	31		psychiatry	30		patient admission	43		multiplex polymerase chain reaction	29		malnutrition	38		laparoscopy	47		sequence homology, amino acid	64
																											signal transduction	85		psychological distress	65		patient care	21		multiprotein complexes	41		mammals	47		leadership	44		swine	64
																											single-cell analysis	63		psychoneuroimmunology	61		patient care management	39		multivariate analysis	142		marital status	40		length of stay	432		attitude	63
																											skin	28		psychotherapy	34		patient care planning	174		mutation	65		markov chains	30		leukemia, lymphocytic, chronic, b-cell	31		databases, pharmaceutical	63
																											sleep	65		public health	613		patient care team	111		mutation rate	31		masks	476		leukemia, myeloid, acute	29		delayed diagnosis	63
																											sleep initiation and maintenance disorders	158		public health practice	44		patient discharge	326		myalgia	141		mass media	39		leukocyte count	753		disaster planning	63
																											smartphone	25		public health surveillance	52		patient health questionnaire	90		mycoses	32		mass screening	278		leukocytes	23		glycyrrhizic acid	63
																											snakes	40		public opinion	43		patient isolation	325		myocardial infarction	93		mass spectrometry	26		leukocytes, mononuclear	25		interviews as topic	63
																											social conditions	52		public policy	20		patient outcome assessment	25		myocarditis	54		massage	24		leukopenia	146		kidney diseases	63
																											social isolation	41		publishing	29		patient readmission	26		myocardium	133		mathematical concepts	32		life style	28		program evaluation	63
																											social media	99		pulmonary disease, chronic obstructive	51		patient safety	107		n95 respirators	12		mediastinal emphysema	43		ligands	38		pyridones	63
																											social support	109		pulmonary embolism	33		patient selection	60		nanoparticles	39		medical oncology	61		likelihood functions	105		ultrasonography, interventional	63
																											societies, medical	87		pulmonary medicine	22		patients	52		nasal cavity	32		medical records	87		linear models	125		weight loss	63
																											spain	21		pyrazines	116		patients' rooms	26		nasal mucosa	46		medical staff	168		lipopeptides	41		echocardiography	62
																											spatial analysis	37		pyridones	49		pediatrics	96		nasopharynx	244		medical staff, hospital	185		lipopolysaccharides	36		endocytosis	62
																											spatio-temporal analysis	32		qualitative research	107		peptide fragments	119		national health programs	23		medical waste disposal	94		liver	371		machine learning	62
																											species specificity	77		quality of life	33		peptide hydrolases	39		natriuretic peptide, brain	73		medically unexplained symptoms	30		liver cirrhosis	28		nucleic acids	62
																											specimen handling	48		quarantine	507		peptidyl-dipeptidase a	1505		nausea	32		medicine, chinese traditional	822		liver diseases	189		obesity	62
																											spike glycoprotein, coronavirus	789		radiographic image interpretation, computer-assisted	85		percutaneous coronary intervention	27		neck	21		membrane fusion	58		liver function tests	165		orthomyxoviridae	62
																											sputum	213		radiography	79		perinatal care	26		needs assessment	58		mental disorders	295		liver neoplasms	88		personal satisfaction	62
																											st elevation myocardial infarction	26		radiography, thoracic	670		periodicals as topic	28		negative results	36		mental health	926		liver transplantation	114		psychoneuroimmunology	62
																											stress disorders, post-traumatic	87		radiologists	122		perioperative care	48		neoplasm staging	26		mental health services	287		living donors	33		respiratory rate	62
																											stress, psychological	316		radiology	45		personal protective equipment	683		neoplasms	396		mesenchymal stem cell transplantation	110		logistic models	400		thrombosis	62
																											stroke	39		radiology department, hospital	99		personal satisfaction	40		nervous system	31		mesenchymal stem cells	68		long-term care	22		travel-related illness	62
																											structure-activity relationship	41		randomized controlled trials as topic	76		personnel, hospital	107		nervous system diseases	87		meta-analysis as topic	57		longitudinal studies	170		urogenital system	62
																											students	33		reactive oxygen species	26		pets	49		neurosurgery	23		metabolic syndrome	22		lopinavir	722		anesthesiologists	61
																											surveys and questionnaires	475		reagent kits, diagnostic	49		pharmaceutical services	41		neurosurgical procedures	56		metal nanoparticles	15		lower extremity	44		gastroenterology	61
																											survival analysis	279		real-time polymerase chain reaction	870		pharmacists	33		neutralization tests	191		metformin	50		lung	3792		imaging, three-dimensional	61
																											survival rate	63		receptor, angiotensin, type 2	30		pharmacy service, hospital	42		neutrophils	338		methylprednisolone	354		lung diseases	199		risk reduction behavior	61
																											symptom assessment	174		receptors, coronavirus	87		pharyngitis	55		nf-kappa b	37		mice	500		lung diseases, interstitial	82		tomography	61
																											t-lymphocyte subsets	43		receptors, interleukin-2	34		pharynx	389		nitric oxide	47		mice, inbred balb c	90		lung injury	105		air microbiology	60
																											t-lymphocytes	56		receptors, virus	408		phenotype	50		nitrogen dioxide	24		mice, inbred c57bl	90		lung neoplasms	272		amino acid motifs	60
																											taiwan	47		recombination, genetic	73		phosphoproteins	137		nomograms	94		mice, transgenic	55		lung transplantation	54		creatine kinase	60
																											telemedicine	229		recurrence	63		phylogeny	613		non-alcoholic fatty liver disease	49		microscopy, electron	31		lupus erythematosus, systemic	38		feasibility studies	60
																											temperature	28		reference values	39		physician's role	29		noninvasive ventilation	115		middle aged	12004		lymphadenopathy	36		fibrosis	60
																											tertiary care centers	65		referral and consultation	59		physicians	111		nose	78		middle east respiratory syndrome coronavirus	560		lymphocyte count	857		hypertrophy	60
																											thailand	80		registries	26		phytotherapy	22		nuclear medicine	22		milk, human	37		lymphocyte subsets	165		organoids	60
																											thoracic surgery	33		regression analysis	37		pilot projects	62		nucleic acid amplification techniques	187		minimally invasive surgical procedures	42		lymphocytes	440		oropharynx	60
																											thoracic surgical procedures	32		renal dialysis	132		plant extracts	22		nucleic acids	46		missed diagnosis	24		lymphopenia	634		pets	60
																											thorax	153		renal insufficiency	18		plasma	51		nucleocapsid proteins	166		mobile applications	91		macaca mulatta	58		protein interaction maps	60
																											thrombocytopenia	51		renin-angiotensin system	105		plasma exchange	34		nurses	127		mobile health units	85		macau	39		public health practice	60
																											time factors	368		reproducibility of results	195		platelet aggregation	17		nursing homes	19		models, biological	191		machine learning	62		spain	60
																											time-to-treatment	89		reproductive health	22		platelet aggregation inhibitors	21		nursing staff, hospital	58		models, molecular	391		macrophages	46		emergency medicine	59
																											tomography	44		republic of korea	21		platelet count	167		nutrition assessment	38		models, statistical	219		magnetic resonance imaging	53		geography	59
																											tomography, x-ray computed	3288		research	42		pleural effusion	97		nutritional status	53		models, theoretical	276		malaria	44		host microbial interactions	59
																											trace elements	43		resilience, psychological	88		pneumonectomy	40		nutritional support	62		molecular diagnostic techniques	112		malaysia	81		phenotype	59
																											transients and migrants	30		respiration	19		pneumonia	321		obesity	42		molecular docking simulation	96		male	17005		thermometry	59
																											transplant recipients	125		respiration, artificial	342		pneumonia, viral	24343		observational studies as topic	60		molecular dynamics simulation	61		malnutrition	38		adenocarcinoma of lung	58
																											transportation	26		respiratory distress syndrome	298		pneumothorax	61		occupational diseases	70		molecular epidemiology	46		mammals	65		attention	58
																											transportation of patients	28		respiratory insufficiency	98		point-of-care systems	32		occupational exposure	165		molecular targeted therapy	53		marital status	40		central nervous system	58
																											travel	513		respiratory protective devices	40		point-of-care testing	30		occupational health	177		monitoring, intraoperative	35		markov chains	30		conjunctivitis, viral	58
																											travel-related illness	54		respiratory sounds	48		politics	47		occupational injuries	34		monitoring, physiologic	82		masks	519		fluorodeoxyglucose f18	58
																											treatment failure	51		respiratory syncytial virus infections	34		polymerase chain reaction	191		occupational stress	50		monocytes	107		mass media	39		hospitals, psychiatric	58
																											treatment outcome	764		respiratory system	118		polyproteins	93		occupations	56		monte carlo method	47		mass screening	279		janus kinases	58
																											triage	89		respiratory tract diseases	25		population dynamics	32		odds ratio	158		mood disorders	41		mass spectrometry	26		macaca mulatta	58
																											troponin i	40		respiratory tract infections	106		population surveillance	94		olfaction disorders	35		morbidity	24		massage	24		nausea	58
																											ultrasonography	49		retinal diseases	20		positron emission tomography computed tomography	63		one health	21		mortality	182		mathematical concepts	32		research	58
																											uncertainty	38		retrospective studies	3735		positron-emission tomography	17		open reading frames	53		mothers	53		mediastinal emphysema	43		surgical oncology	58
																											united kingdom	33		reverse transcriptase polymerase chain reaction	875		postoperative complications	86		operating rooms	114		motor vehicles	26		medical oncology	62		airway management	57
																											united states	140		reverse transcription	22		postpartum period	55		ophthalmologists	27		mouth diseases	23		medical records	87		alphacoronavirus	57
																											universal precautions	19		rheumatic diseases	24		practice guidelines as topic	747		ophthalmology	74		mouth mucosa	25		medical staff	170		angiotensin i	57
																											universities	28		ribavirin	120		practice patterns, physicians'	49		opportunistic infections	70		moxifloxacin	102		medical staff, hospital	186		anti-inflammatory agents, non-steroidal	57
																											up-regulation	26		ribonucleotides	43		predictive value of tests	308		oral health	22		multicenter studies as topic	31		medical waste	21		clinical decision-making	57
																											urine	41		risk	216		pregnancy	885		oral medicine	48		multidetector computed tomography	39		medical waste disposal	105		decision making	57
																											vaccination	56		risk assessment	574		pregnancy complications, infectious	617		organ dysfunction scores	87		multiple organ failure	250		medically unexplained symptoms	30		drainage	57
																											venous thromboembolism	42		risk factors	1497		pregnancy outcome	165		organ specificity	80		multiplex polymerase chain reaction	29		medicine, chinese traditional	848		equipment and supplies, hospital	57
																											ventilation	40		risk reduction behavior	31		pregnancy trimester, third	30		organ transplantation	33		multiprotein complexes	41		membrane fusion	78		government regulation	57
																											vero cells	122		ritonavir	490		pregnant women	17		organoids	39		multivariate analysis	162		membrane proteins	35		hospital bed capacity	57
																											viral envelope proteins	77		rna	30		premature birth	45		oropharynx	60		mutation	76		mental disorders	312		immunity	57
																											viral load	323		rna, messenger	37		pressure ulcer	21		orthomyxoviridae	50		mutation rate	31		mental health	967		infusions, intravenous	57
																											viral nonstructural proteins	178		rna, small interfering	33		prevalence	648		orthomyxoviridae infections	25		myalgia	141		mental health services	287		lymphocyte activation	57
																											viral proteins	161		rna, viral	932		procalcitonin	148		orthopedic surgeons	26		mycoses	45		mesenchymal stem cell transplantation	134		reagent kits, diagnostic	57
																											viral tropism	41		rna-dependent rna polymerase	98		professional competence	32		oseltamivir	145		myocardial infarction	93		mesenchymal stem cells	93		alleles	56
																											viral vaccines	222		rna-seq	35		professional practice	18		otolaryngology	85		myocarditis	54		meta-analysis as topic	57		biopsy	56
																											virion	25		roc curve	184		professional role	43		outcome and process assessment, health care	36		myocardium	149		metabolic syndrome	22		bronchoscopy	56
																											virulence	76		rural population	70		prognosis	1599		outcome assessment, health care	52		myoglobin	37		metal nanoparticles	15		drug development	56
																											virus attachment	49		saliva	40		promoter regions, genetic	23		outpatient clinics, hospital	66		n95 respirators	17		metformin	50		occupations	56
																											virus diseases	32		sampling studies	31		proportional hazards models	154		outpatients	69		nanoparticles	40		methylprednisolone	373		panic	56
																											virus internalization	165		sars virus	1199		prospective studies	246		oxidative stress	31		nasal cavity	32		mice	569		personnel staffing and scheduling	56
																											virus replication	152		sars-cov-2	18901		protease inhibitors	49		oxygen	141		nasal mucosa	46		mice, inbred balb c	90		proteomics	56
																											virus shedding	289		schools	72		protective clothing	21		oxygen consumption	46		nasopharynx	298		mice, inbred c57bl	108		smartphone	56
																											vitamins	43		search engine	29		protective devices	66		oxygen inhalation therapy	265		national health programs	23		mice, transgenic	73		urban population	56
																											vomiting	28		seasons	70		protein binding	219		ozone	26		natriuretic peptide, brain	75		microscopy, electron	46		blood urea nitrogen	55
																											vulnerable populations	56		seizures	63		protein conformation	112		pakistan	63		nausea	32		middle aged	13446		cardiopulmonary resuscitation	55
																											whole genome sequencing	34		sensitivity and specificity	410		protein conformation, beta-strand	39		pancreatic diseases	35		neck	21		middle east respiratory syndrome coronavirus	623		nanoparticles	55
																											workplace	42		sepsis	64		protein domains	166		pandemics	26660		needs assessment	59		milk, human	48		nitric oxide	55
																											world health organization	133		sequence alignment	289		protein interaction domains and motifs	116		panic	47		negative results	36		minimally invasive surgical procedures	42		nitrogen dioxide	55
																											young adult	2297		sequence analysis, dna	18		protein interaction mapping	42		parents	26		neoplasm staging	26		missed diagnosis	24		politics	55
																											zoonoses	229		sequence analysis, protein	41		protein interaction maps	26		particulate matter	80		neoplasms	497		mobile applications	105		urine	55
																														sequence analysis, rna	52		protein multimerization	58		patient acuity	102		nervous system	39		mobile health units	86		vagina	55
																														sequence homology, amino acid	41		protein stability	36		patient admission	62		nervous system diseases	118		models, biological	225		africa	54
																														sequence homology, nucleic acid	71		protein structure, secondary	37		patient care	22		neurosurgery	24		models, chemical	33		amino acids	54
																														serine endopeptidases	51		protein structure, tertiary	91		patient care management	62		neurosurgical procedures	56		models, educational	28		amniotic fluid	54
																														seroepidemiologic studies	48		proteinuria	34		patient care planning	174		neutralization tests	191		models, molecular	494		double-blind method	54
																														serologic tests	96		proteomics	40		patient care team	138		neutrophils	545		models, statistical	221		fomites	54
																														serum albumin	51		prothrombin time	54		patient discharge	410		nf-kappa b	37		models, theoretical	352		hyperglycemia	54
																														severe acute respiratory syndrome	920		psychiatric status rating scales	24		patient education as topic	31		nigeria	13		molecular diagnostic techniques	134		laboratories	54
																														severity of illness index	1318		psychiatry	30		patient health questionnaire	117		nitric oxide	48		molecular docking simulation	115		lung transplantation	54
																														sex distribution	92		psychological distress	130		patient isolation	366		nitrogen dioxide	38		molecular dynamics simulation	80		nutrition assessment	54
																														sex factors	403		psychoneuroimmunology	61		patient outcome assessment	25		nomograms	94		molecular epidemiology	46		positive-pressure respiration	54
																														sexual health	22		psychosocial support systems	28		patient readmission	26		non-alcoholic fatty liver disease	49		molecular structure	33		protein conformation, alpha-helical	54
																														ships	33		psychotherapy	57		patient safety	128		noninvasive ventilation	129		molecular targeted therapy	72		rna, messenger	54
																														shock	40		public health	704		patient selection	73		nonprescription drugs	12		monitoring, intraoperative	35		saliva	54
																														shock, septic	31		public health administration	25		patients	53		nose	98		monitoring, physiologic	83		sampling studies	54
																														signal transduction	129		public health practice	45		patients' rooms	26		nuclear medicine	22		monocytes	107		antibody affinity	53
																														single-cell analysis	93		public health surveillance	52		pediatricians	40		nucleic acid amplification techniques	199		monte carlo method	48		arthritis, rheumatoid	53
																														skin	28		public opinion	43		pediatrics	96		nucleic acids	46		mood disorders	42		eye diseases	53
																														skin diseases	28		public policy	34		peptide fragments	121		nucleocapsid proteins	167		morbidity	24		fluid therapy	53
																														sleep	66		publications	16		peptide hydrolases	39		nurses	128		mortality	206		magnetic resonance imaging	53
																														sleep initiation and maintenance disorders	183		publishing	29		peptidyl-dipeptidase a	1612		nursing homes	20		mothers	67		rats	53
																														sleep wake disorders	45		pulmonary disease, chronic obstructive	56		percutaneous coronary intervention	40		nursing staff, hospital	74		motor vehicles	26		asia	52
																														smartphone	25		pulmonary embolism	34		perinatal care	26		nutrition assessment	38		mouth diseases	23		cell line, tumor	52
																														snakes	40		pulmonary medicine	22		periodicals as topic	28		nutritional status	53		mouth mucosa	25		crowding	52
																														social conditions	66		pyrazines	117		perioperative care	65		nutritional support	62		moxibustion	27		cytochrome p-450 cyp3a inhibitors	52
																														social isolation	87		pyridones	50		personal protective equipment	826		obesity	43		moxifloxacin	102		epitopes, t-lymphocyte	52
																														social media	151		qualitative research	107		personal satisfaction	40		observational studies as topic	78		multicenter studies as topic	74		health communication	52
																														social support	126		quality of life	60		personnel, hospital	129		obstetrics	42		multidetector computed tomography	39		immunologic memory	52
																														societies, medical	89		quarantine	664		pets	60		occupational diseases	77		multiple organ failure	274		orthopedics	52
																														socioeconomic factors	30		radiographic image interpretation, computer-assisted	85		pharmaceutical services	41		occupational exposure	189		multiplex polymerase chain reaction	29		parents	52
																														software	23		radiography	113		pharmacists	33		occupational health	193		multiprotein complexes	51		peptide hydrolases	52
																														spain	21		radiography, thoracic	731		pharmacy service, hospital	63		occupational injuries	34		multivariate analysis	215		respiratory function tests	52
																														spatial analysis	37		radiologists	148		pharyngitis	55		occupational stress	81		mutation	76		theranostic nanomedicine	52
																														spatio-temporal analysis	47		radiology	45		pharynx	432		occupations	56		mutation rate	32		thoracic surgery	52
																														species specificity	77		radiology department, hospital	99		phenotype	50		odds ratio	181		myalgia	191		virus diseases	52
																														specimen handling	48		randomized controlled trials as topic	97		phosphoproteins	138		olfaction disorders	36		mycoses	45		antifungal agents	51
																														spike glycoprotein, coronavirus	904		rats	40		phylogeny	689		oncologists	20		myocardial infarction	93		blood safety	51
																														sputum	226		reactive oxygen species	26		physician's role	30		one health	21		myocarditis	72		body fluids	51
																														st elevation myocardial infarction	26		reagent kits, diagnostic	49		physicians	111		open reading frames	75		myocardium	149		burns	51
																														statistics as topic	21		real-time polymerase chain reaction	1070		phytotherapy	55		operating rooms	141		myoglobin	37		cell phone	51
																														stress disorders, post-traumatic	111		receptor, angiotensin, type 2	41		pilot projects	101		ophthalmologists	27		n95 respirators	24		coronaviridae	51
																														stress, psychological	370		receptors, coronavirus	107		plant extracts	22		ophthalmology	75		nanoparticles	55		epitope mapping	51
																														stroke	53		receptors, interleukin-2	34		plant preparations	34		opportunistic infections	70		nanotechnology	25		gynecology	51
																														structure-activity relationship	42		receptors, interleukin-6	21		plasma	75		oral health	22		nasal cavity	32		heart arrest	51
																														students	76		receptors, virus	537		plasma exchange	45		oral medicine	48		nasal mucosa	74		interdisciplinary communication	51
																														surgery, oral	19		recombination, genetic	114		platelet aggregation	17		organ dysfunction scores	87		nasopharynx	332		interleukin-2	51
																														surgical oncology	31		rectum	31		platelet aggregation inhibitors	21		organ specificity	82		national health programs	23		intestinal mucosa	51
																														surgical procedures, operative	33		recurrence	64		platelet count	168		organ transplantation	33		natriuretic peptide, brain	127		janus kinase inhibitors	51
																														surveys and questionnaires	651		reference values	81		pleura	37		organoids	39		nausea	58		multiprotein complexes	51
																														survival analysis	304		referral and consultation	61		pleural effusion	138		oropharynx	60		neck	21		outcome and process assessment, health care	51
																														survival rate	83		registries	50		pneumonectomy	41		orthomyxoviridae	60		needs assessment	59		polymorphism, single nucleotide	51
																														symptom assessment	244		regression analysis	52		pneumonia	339		orthomyxoviridae infections	25		negative results	36		remote consultation	51
																														systematic reviews as topic	21		remote consultation	24		pneumonia, viral	28170		orthopedic surgeons	44		neoplasm staging	40		respiratory therapy	51
																														t-lymphocyte subsets	62		renal dialysis	155		pneumothorax	68		orthopedics	26		neoplasms	546		treatment failure	51
																														t-lymphocytes	83		renal insufficiency	27		point-of-care systems	32		oseltamivir	145		nervous system	39		air filters	50
																														taiwan	52		renin-angiotensin system	127		point-of-care testing	30		otolaryngology	85		nervous system diseases	127		cholesterol, ldl	50
																														telemedicine	255		reproducibility of results	240		politics	47		outcome and process assessment, health care	36		neurosurgery	24		cobicistat	50
																														temperature	55		reproductive health	22		polymerase chain reaction	201		outcome assessment, health care	71		neurosurgical procedures	69		crystallization	50
																														tertiary care centers	82		republic of korea	32		polyproteins	93		outpatient clinics, hospital	84		neutralization tests	192		endothelial cells	50
																														testis	26		research	42		population dynamics	32		outpatients	80		neutrophils	696		epidemiologic methods	50
																														thailand	80		research design	40		population surveillance	118		oxidative stress	31		nf-kappa b	38		exanthema	50
																														thoracic surgery	33		resilience, psychological	90		positive-pressure respiration	35		oxygen	179		nigeria	13		metformin	50
																														thoracic surgical procedures	32		respiration	28		positron emission tomography computed tomography	63		oxygen consumption	47		nitric oxide	48		organ transplantation	50
																														thorax	187		respiration, artificial	443		positron-emission tomography	17		oxygen inhalation therapy	292		nitrogen dioxide	38		pneumonectomy	50
																														thrombocytopenia	109		respiratory distress syndrome	359		postoperative complications	99		ozone	26		nomograms	94		protein stability	50
																														time factors	490		respiratory function tests	29		postpartum period	70		pakistan	74		non-alcoholic fatty liver disease	49		urologic surgical procedures	50
																														time-to-treatment	102		respiratory insufficiency	113		poverty	29		pancreatic diseases	35		noninvasive ventilation	142		video recording	50
																														tomography	52		respiratory protective devices	41		practice guidelines as topic	817		pandemics	30931		nonprescription drugs	12		acupuncture therapy	49
																														tomography, x-ray	27		respiratory sounds	48		practice patterns, physicians'	61		panic	47		nose	98		analysis of variance	49
																														tomography, x-ray computed	3990		respiratory syncytial virus infections	49		predictive value of tests	349		parents	26		nuclear medicine	28		cd3 complex	49
																														trace elements	43		respiratory system	147		pregnancy	1062		partial thromboplastin time	39		nucleic acid amplification techniques	199		colorectal neoplasms	49
																														tracheostomy	35		respiratory therapy	39		pregnancy complications, infectious	742		particulate matter	110		nucleic acids	62		facial dermatoses	49
																														transients and migrants	31		respiratory tract diseases	25		pregnancy outcome	215		pasteurization	25		nucleocapsid proteins	189		furin	49
																														transplant recipients	171		respiratory tract infections	122		pregnancy trimester, third	44		patient acuity	102		nurses	151		immunotherapy	49
																														transportation	26		retinal diseases	20		pregnant women	46		patient admission	127		nursing homes	20		life style	49
																														transportation of patients	29		retrospective studies	4533		premature birth	45		patient care	22		nursing staff, hospital	87		non-alcoholic fatty liver disease	49
																														travel	565		reverse transcriptase polymerase chain reaction	984		preoperative care	43		patient care management	99		nutrition assessment	54		pain	49
																														travel-related illness	62		reverse transcription	22		pressure ulcer	30		patient care planning	175		nutritional status	69		point-of-care testing	49
																														treatment failure	51		rheumatic diseases	25		prevalence	797		patient care team	139		nutritional support	78		psychosocial support systems	49
																														treatment outcome	1025		ribavirin	138		probiotics	23		patient discharge	540		obesity	43		reference standards	49
																														triage	124		ribonucleotides	43		procalcitonin	190		patient education as topic	31		observational studies as topic	101		structural homology, protein	49
																														troponin i	63		risk	228		procedures and techniques utilization	31		patient health questionnaire	117		obstetrics	42		breast feeding	48
																														ultrasonography	76		risk assessment	751		professional competence	41		patient isolation	441		occupational diseases	88		dog diseases	48
																														uncertainty	38		risk factors	1829		professional practice	19		patient outcome assessment	25		occupational exposure	220		drug administration schedule	48
																														united kingdom	41		risk reduction behavior	41		professional role	56		patient readmission	71		occupational health	224		general surgery	48
																														united states	224		ritonavir	581		prognosis	1918		patient safety	144		occupational injuries	35		granulocytes	48
																														universal precautions	19		rna	30		promoter regions, genetic	23		patient selection	83		occupational stress	81		intraoperative care	48
																														universities	45		rna, messenger	37		proportional hazards models	199		patients	63		occupations	56		milk, human	48
																														up-regulation	27		rna, small interfering	33		prospective studies	338		patients' rooms	42		odds ratio	218		monte carlo method	48
																														urine	41		rna, viral	1049		protease inhibitors	49		pediatricians	40		olfaction disorders	36		oral health	48
																														urogenital system	48		rna-dependent rna polymerase	100		protective clothing	39		pediatrics	141		oncologists	20		oral medicine	48
																														vaccination	56		rna-seq	52		protective devices	66		peptide fragments	145		one health	30		rectum	48
																														venous thromboembolism	95		roc curve	263		protein binding	273		peptide hydrolases	52		open reading frames	76		respiratory sounds	48
																														ventilation	59		rural population	90		protein conformation	112		peptidyl-dipeptidase a	1792		operating rooms	167		swine diseases	48
																														ventilators, mechanical	24		saliva	40		protein conformation, beta-strand	39		perception	35		ophthalmologists	27		tears	48
																														vero cells	147		sampling studies	31		protein domains	184		percutaneous coronary intervention	40		ophthalmology	75		activities of daily living	47
																														viral envelope proteins	78		sars virus	1363		protein interaction domains and motifs	118		perinatal care	26		opportunistic infections	70		ambulatory care facilities	47
																														viral load	353		sars-cov-2	22721		protein interaction mapping	42		periodicals as topic	28		oral health	48		appointments and schedules	47
																														viral nonstructural proteins	194		schools	72		protein interaction maps	27		perioperative care	74		oral medicine	48		binding, competitive	47
																														viral proteins	177		scleroderma, systemic	31		protein multimerization	70		personal protective equipment	937		organ dysfunction scores	87		disease notification	47
																														viral tropism	41		search engine	30		protein stability	37		personal satisfaction	50		organ specificity	82		electrocardiography	47
																														viral vaccines	291		seasons	86		protein structure, secondary	37		personnel staffing and scheduling	34		organ transplantation	50		laparoscopy	47
																														virion	41		seizures	64		protein structure, tertiary	120		personnel, hospital	146		organizational case studies	27		oxygen consumption	47
																														virulence	76		sensitivity and specificity	460		proteinuria	34		pets	60		organoids	40		scleroderma, systemic	47
																														virus attachment	49		sepsis	89		proteomics	40		pharmaceutical services	41		oropharynx	60		shock, septic	47
																														virus diseases	32		sequence alignment	353		prothrombin time	92		pharmacists	33		orthomyxoviridae	61		anorexia	46
																														virus internalization	165		sequence analysis, dna	19		psychiatric status rating scales	24		pharmacovigilance	33		orthomyxoviridae infections	25		azithromycin	46
																														virus replication	177		sequence analysis, protein	41		psychiatry	30		pharmacy service, hospital	64		orthopedic procedures	36		communicable diseases	46
																														virus shedding	300		sequence analysis, rna	126		psychological distress	197		pharyngitis	90		orthopedic surgeons	69		cost of illness	46
																														vitamin d	20		sequence homology, amino acid	42		psychoneuroimmunology	61		pharynx	451		orthopedics	52		data collection	46
																														vitamins	43		sequence homology, nucleic acid	117		psychosocial support systems	28		phenotype	58		oseltamivir	145		genetic vectors	46
																														vomiting	38		serine endopeptidases	97		psychotherapy	57		phosphoproteins	139		osteonecrosis	17		genital neoplasms, female	46
																														vulnerable populations	58		seroepidemiologic studies	48		public health	707		phylogeny	692		osteoporosis	22		hemodialysis units, hospital	46
																														whole genome sequencing	34		serologic tests	107		public health administration	25		physical distancing	22		otolaryngology	85		hospital units	46
																														workflow	40		serum albumin	51		public health practice	45		physician's role	30		outcome and process assessment, health care	36		intensive care units, neonatal	46
																														workplace	86		severe acute respiratory syndrome	1079		public health surveillance	52		physicians	111		outcome assessment, health care	121		macrophages	46
																														world health organization	134		severity of illness index	1562		public opinion	43		phytotherapy	83		outpatient clinics, hospital	85		microscopy, electron	46
																														young adult	2888		sex distribution	92		public policy	45		pilot projects	113		outpatients	82		molecular epidemiology	46
																														zoonoses	239		sex factors	495		publications	16		plant extracts	23		oxidative stress	32		pregnant women	46
																																	sexual health	22		publishing	29		plant preparations	34		oxygen	179		professional practice	46
																																	ships	33		pulmonary disease, chronic obstructive	56		plants, medicinal	19		oxygen consumption	47		public policy	46
																																	shock	40		pulmonary embolism	35		plasma	75		oxygen inhalation therapy	304		thermodynamics	46
																																	shock, septic	31		pulmonary fibrosis	30		plasma exchange	57		ozone	26		urology	46
																																	signal transduction	186		pulmonary medicine	22		platelet aggregation	17		pain	25		adoptive transfer	45
																																	single-cell analysis	103		pyrazines	127		platelet aggregation inhibitors	37		pakistan	74		anesthesia, epidural	45
																																	skin	43		pyridones	51		platelet count	198		pancreatic diseases	35		behavioral symptoms	45
																																	skin diseases	36		qualitative research	127		pleura	37		pandemics	34001		cancer care facilities	45
																																	sleep	107		quality of life	60		pleural effusion	205		panic	56		carcinoma, hepatocellular	45
																																	sleep initiation and maintenance disorders	201		quarantine	775		pneumonectomy	50		parents	51		drug approval	45
																																	sleep wake disorders	59		radiographic image interpretation, computer-assisted	101		pneumonia	368		partial thromboplastin time	73		encephalitis, viral	45
																																	smartphone	42		radiography	125		pneumonia, viral	32394		particulate matter	110		guanidines	45
																																	smoking	35		radiography, thoracic	811		pneumothorax	68		pasteurization	25		haplotypes	45
																																	snakes	41		radiologists	148		point-of-care systems	32		patient acuity	102		metal nanoparticles	45
																																	social conditions	66		radiology	45		point-of-care testing	49		patient admission	127		mycoses	45
																																	social isolation	110		radiology department, hospital	99		policy	18		patient care	22		premature birth	45
																																	social media	190		randomized controlled trials as topic	123		policy making	26		patient care management	128		propensity score	45
																																	social support	143		rats	41		politics	47		patient care planning	175		radiology	45
																																	societies, medical	118		reactive oxygen species	26		polymerase chain reaction	220		patient care team	139		spatial analysis	45
																																	socioeconomic factors	30		reagent kits, diagnostic	57		polyproteins	94		patient discharge	626		survivors	45
																																	software	23		real-time polymerase chain reaction	1172		population dynamics	32		patient education as topic	31		thrombectomy	45
																																	spain	22		receptor, angiotensin, type 2	41		population surveillance	131		patient health questionnaire	117		trace elements	45
																																	spatial analysis	37		receptors, coronavirus	109		positive-pressure respiration	35		patient isolation	459		vitamins	45
																																	spatio-temporal analysis	60		receptors, interleukin-2	34		positron emission tomography computed tomography	90		patient outcome assessment	41		anesthesia, obstetrical	44
																																	species specificity	79		receptors, interleukin-6	21		positron-emission tomography	31		patient readmission	87		cell fusion	44
																																	specimen handling	67		receptors, virus	583		postoperative complications	109		patient safety	172		communicable diseases, imported	44
																																	spike glycoprotein, coronavirus	1179		recombination, genetic	127		postpartum period	80		patient selection	96		cyclosporine	44
																																	sputum	253		rectum	48		poverty	29		patient transfer	29		delivery of health care, integrated	44
																																	st elevation myocardial infarction	26		recurrence	84		practice guidelines as topic	866		patients	91		education, medical, continuing	44
																																	statistics as topic	21		reference values	81		practice patterns, physicians'	79		patients' rooms	79		ethics committees, research	44
																																	stress disorders, post-traumatic	168		referral and consultation	62		predictive value of tests	404		pediatricians	40		interleukin-2 receptor alpha subunit	44
																																	stress, psychological	480		registries	73		pregnancy	1243		pediatrics	141		leadership	44
																																	stroke	93		regression analysis	52		pregnancy complications, infectious	813		peptide fragments	197		lower extremity	44
																																	structure-activity relationship	43		relaxation therapy	32		pregnancy outcome	227		peptide hydrolases	52		malaria	44
																																	students	160		remote consultation	24		pregnancy trimester, third	44		peptidyl-dipeptidase a	2044		pregnancy trimester, third	44
																																	students, medical	25		renal dialysis	170		pregnant women	46		perception	35		protein interaction mapping	44
																																	surgery, oral	19		renal insufficiency	27		premature birth	45		percutaneous coronary intervention	40		public opinion	44
																																	surgical oncology	44		renin-angiotensin system	154		preoperative care	43		perinatal care	26		singapore	44
																																	surgical procedures, operative	49		reproducibility of results	248		pressure ulcer	35		periodicals as topic	28		trypsin	44
																																	surveys and questionnaires	903		reproductive health	23		prevalence	852		perioperative care	75		anesthetics	43
																																	survival analysis	408		republic of korea	44		preventive medicine	19		personal protective equipment	1066		dentistry	43
																																	survival rate	105		research	42		probiotics	23		personal satisfaction	50		developing countries	43
																																	swine	26		research design	51		procalcitonin	236		personnel staffing and scheduling	56		geriatric psychiatry	43
																																	swine diseases	26		resilience, psychological	90		procedures and techniques utilization	52		personnel, hospital	147		germany	43
																																	symptom assessment	295		respiration	28		professional competence	41		pets	60		glomerular filtration rate	43
																																	systematic reviews as topic	30		respiration, artificial	504		professional practice	34		pharmaceutical services	41		human activities	43
																																	t-lymphocyte subsets	85		respiratory distress syndrome	416		professional role	69		pharmacists	33		mediastinal emphysema	43
																																	t-lymphocytes	109		respiratory function tests	29		prognosis	2111		pharmacovigilance	33		osteoporosis	43
																																	taiwan	70		respiratory insufficiency	133		program evaluation	53		pharmacy service, hospital	64		ozone	43
																																	tears	48		respiratory protective devices	41		promoter regions, genetic	40		pharyngitis	90		preoperative care	43
																																	telemedicine	315		respiratory rate	62		proportional hazards models	291		pharynx	476		psychiatry	43
																																	temperature	84		respiratory sounds	48		prospective studies	399		phenotype	59		ribonucleotides	43
																																	tenofovir	39		respiratory syncytial virus infections	49		protease inhibitors	82		phosphoproteins	161		rna	43
																																	tertiary care centers	104		respiratory system	147		protective clothing	45		phylogeny	734		self report	43
																																	testis	54		respiratory therapy	50		protective devices	82		physical distancing	22		snakes	43
																																	thailand	87		respiratory tract diseases	25		protein binding	333		physician's role	30		t-lymphocytes, cytotoxic	43
																																	thoracic surgery	34		respiratory tract infections	154		protein conformation	112		physicians	135		tomography, spiral computed	43
																																	thoracic surgical procedures	67		retinal diseases	20		protein conformation, beta-strand	39		phytotherapy	125		virion	43
																																	thorax	202		retrospective studies	5512		protein domains	185		pilot projects	114		asthma	42
																																	thrombocytopenia	110		reverse transcriptase polymerase chain reaction	1136		protein interaction domains and motifs	119		plant extracts	23		burn units	42
																																	thrombolytic therapy	32		reverse transcription	22		protein interaction mapping	42		plant preparations	34		computed tomography angiography	42
																																	thrombosis	36		rheumatic diseases	52		protein interaction maps	27		plants, medicinal	19		end stage liver disease	42
																																	time factors	747		ribavirin	186		protein multimerization	70		plasma	75		macrophages, alveolar	42
																																	time-to-treatment	129		ribonucleotides	43		protein stability	37		plasma exchange	64		minimally invasive surgical procedures	42
																																	tomography	52		risk	273		protein structure, secondary	37		platelet aggregation	17		mood disorders	42
																																	tomography, spiral computed	27		risk assessment	919		protein structure, tertiary	121		platelet aggregation inhibitors	37		nanotechnology	42
																																	tomography, x-ray	27		risk factors	2255		proteinuria	34		platelet count	237		obstetrics	42
																																	tomography, x-ray computed	4440		risk reduction behavior	41		proteomics	55		pleura	37		recombinant proteins	42
																																	trace elements	43		ritonavir	596		prothrombin time	93		pleural effusion	217		respiration	42
																																	tracheostomy	35		rna	30		psychiatric status rating scales	34		pneumonectomy	50		respiratory physiological phenomena	42
																																	transaminases	25		rna, messenger	37		psychiatry	43		pneumonia	381		surgeons	42
																																	transcranial direct current stimulation	39		rna, small interfering	33		psychological distress	212		pneumonia, viral	35469		ultrasonography, prenatal	42
																																	transcranial magnetic stimulation	39		rna, viral	1266		psychoneuroimmunology	62		pneumothorax	68		antirheumatic agents	41
																																	transcription, genetic	23		rna-dependent rna polymerase	101		psychosocial support systems	41		point-of-care systems	57		birth weight	41
																																	transients and migrants	31		rna-seq	53		psychotherapy	83		point-of-care testing	49		centers for disease control and prevention, u.s.	41
																																	transplant recipients	197		roc curve	332		public health	817		policy	18		dengue	41
																																	transportation	26		rural population	101		public health administration	26		policy making	26		encephalitis	41
																																	transportation of patients	41		saliva	45		public health practice	45		politics	47		exercise therapy	41
																																	travel	616		sampling studies	31		public health surveillance	64		polymerase chain reaction	220		filtration	41
																																	travel-related illness	62		sars virus	1424		public opinion	44		polymorphism, single nucleotide	51		france	41
																																	treatment failure	51		sars-cov-2	26425		public policy	46		polyproteins	114		happiness	41
																																	treatment outcome	1259		schools	72		publications	27		population dynamics	39		immune system	41
																																	triage	162		scleroderma, systemic	32		publishing	29		population surveillance	133		kidney neoplasms	41
																																	troponin i	64		search engine	30		pulmonary disease, chronic obstructive	56		positive-pressure respiration	36		kidney tubules	41
																																	troponin t	38		seasons	86		pulmonary embolism	35		positron emission tomography computed tomography	90		lipopeptides	41
																																	tuberculosis	30		seizures	65		pulmonary fibrosis	99		positron-emission tomography	31		patient outcome assessment	41
																																	tumor necrosis factor-alpha	41		sensitivity and specificity	510		pulmonary medicine	22		postoperative complications	109		pharmaceutical services	41
																																	ultrasonography	91		sepsis	89		pyrazines	145		postpartum period	80		professional competence	41
																																	uncertainty	60		sequence alignment	353		pyridones	51		potassium	27		receptor, angiotensin, type 2	41
																																	united kingdom	62		sequence analysis, dna	19		qualitative research	143		poverty	29		sequence analysis, protein	41
																																	united states	264		sequence analysis, protein	41		quality of life	85		practice guidelines as topic	933		sexual health	41
																																	universal precautions	19		sequence analysis, rna	153		quarantine	907		practice patterns, physicians'	79		shock	41
																																	universities	69		sequence homology, amino acid	42		radiographic image interpretation, computer-assisted	101		predictive value of tests	446		bodily secretions	40
																																	up-regulation	30		sequence homology, nucleic acid	117		radiography	125		pregnancy	1285		consumer behavior	40
																																	urine	41		serine endopeptidases	97		radiography, thoracic	897		pregnancy complications, infectious	846		eye protective devices	40
																																	urogenital system	49		seroepidemiologic studies	48		radiologists	170		pregnancy outcome	227		false positive reactions	40
																																	urologic diseases	25		serologic tests	125		radiology	45		pregnancy trimester, third	44		glomerulonephritis	40
																																	vaccination	57		serum albumin	94		radiology department, hospital	122		pregnant women	46		heart transplantation	40
																																	venous thromboembolism	105		serum amyloid a protein	39		randomized controlled trials as topic	152		premature birth	45		hepatocytes	40
																																	venous thrombosis	39		severe acute respiratory syndrome	1154		rats	42		preoperative care	43		histones	40
																																	ventilation	59		severity of illness index	2008		reactive oxygen species	26		pressure ulcer	36		limit of detection	40
																																	ventilators, mechanical	24		sex distribution	93		reagent kits, diagnostic	57		prevalence	912		liver cirrhosis	40
																																	vero cells	248		sex factors	560		real-time polymerase chain reaction	1274		preventive medicine	19		marital status	40
																																	video recording	33		sexual behavior	34		receptor, angiotensin, type 2	41		primary health care	20		neoplasm staging	40
																																	viral envelope proteins	127		sexual health	41		receptors, coronavirus	110		probiotics	23		pediatricians	40
																																	viral load	463		ships	34		receptors, interleukin-2	34		procalcitonin	308		percutaneous coronary intervention	40
																																	viral nonstructural proteins	208		shock	41		receptors, interleukin-6	35		procedures and techniques utilization	76		promoter regions, genetic	40
																																	viral proteins	225		shock, septic	47		receptors, virus	626		professional competence	41		seroconversion	40
																																	viral tropism	89		signal transduction	200		recombinant proteins	27		professional practice	46		st elevation myocardial infarction	40
																																	viral vaccines	326		singapore	42		recombination, genetic	127		professional role	69		tenofovir	40
																																	virion	42		single-cell analysis	130		rectum	48		prognosis	2362		transcranial direct current stimulation	40
																																	virulence	76		skin	80		recurrence	131		program evaluation	63		transcranial magnetic stimulation	40
																																	virus attachment	50		skin diseases	72		reference values	107		promoter regions, genetic	40		access to information	39
																																	virus diseases	52		sleep	108		referral and consultation	62		propensity score	45		antibody-dependent enhancement	39
																																	virus internalization	200		sleep initiation and maintenance disorders	201		registries	85		proportional hazards models	319		antihypertensive agents	39
																																	virus replication	226		sleep wake disorders	60		regression analysis	73		prospective studies	448		autoimmune diseases	39
																																	virus shedding	324		smartphone	42		relaxation therapy	32		protease inhibitors	94		emigration and immigration	39
																																	visitors to patients	26		smoking	36		remote consultation	24		protective clothing	45		esophageal neoplasms	39
																																	vitamin d	20		snakes	41		renal dialysis	170		protective devices	105		extracellular traps	39
																																	vitamins	43		social conditions	68		renal insufficiency	27		protein binding	383		eye	39
																																	vomiting	38		social isolation	129		renin-angiotensin system	208		protein conformation	114		fetal blood	39
																																	vulnerable populations	58		social media	199		reproducibility of results	291		protein conformation, alpha-helical	54		india	39
																																	weight loss	44		social support	143		reproductive health	34		protein conformation, beta-strand	68		intention	39
																																	whole genome sequencing	47		societies, medical	118		republic of korea	60		protein domains	206		interleukins	39
																																	workflow	40		socioeconomic factors	33		research	42		protein interaction domains and motifs	149		macau	39
																																	workplace	116		software	23		research design	127		protein interaction mapping	44		mass media	39
																																	world health organization	204		spain	46		resilience, psychological	135		protein interaction maps	46		multidetector computed tomography	39
																																	x-rays	21		spatial analysis	37		respiration	42		protein multimerization	72		nervous system	39
																																	young adult	3321		spatio-temporal analysis	60		respiration, artificial	618		protein stability	37		population dynamics	39
																																	zoonoses	317		species specificity	79		respiratory distress syndrome	482		protein structure, secondary	37		public health administration	39
																																				specimen handling	77		respiratory function tests	42		protein structure, tertiary	123		respiratory tract diseases	39
																																				spike glycoprotein, coronavirus	1334		respiratory insufficiency	141		proteinuria	34		software	39
																																				sputum	282		respiratory physiological phenomena	42		proteomics	56		symptom flare up	39
																																				st elevation myocardial infarction	39		respiratory protective devices	108		prothrombin time	128		vascular surgical procedures	39
																																				statistics as topic	21		respiratory rate	62		psychiatric status rating scales	34		virus inactivation	39
																																				stomach neoplasms	26		respiratory sounds	48		psychiatry	43		walking	39
																																				stress disorders, post-traumatic	195		respiratory syncytial virus infections	49		psychological distress	244		apoptosis	38
																																				stress, psychological	525		respiratory system	157		psychoneuroimmunology	62		cat diseases	38
																																				stroke	150		respiratory therapy	50		psychosocial support systems	41		cell-free nucleic acids	38
																																				structure-activity relationship	43		respiratory tract diseases	25		psychotherapy	84		chi-square distribution	38
																																				students	171		respiratory tract infections	173		public health	876		child health	38
																																				students, medical	25		retinal diseases	21		public health administration	39		coronavirus nl63, human	38
																																				sulfonamides	20		retrospective studies	6480		public health practice	45		dental care for children	38
																																				surgery, oral	19		reverse transcriptase polymerase chain reaction	1256		public health surveillance	77		dentists	38
																																				surgery, plastic	23		reverse transcription	22		public opinion	44		dermatitis, irritant	38
																																				surgical oncology	44		rheumatic diseases	65		public policy	46		endoscopy, digestive system	38
																																				surgical procedures, operative	83		ribavirin	205		publications	27		environmental microbiology	38
																																				surveys and questionnaires	1054		ribonucleotides	43		publishing	30		epigenesis, genetic	38
																																				survival analysis	522		risk	286		pulmonary disease, chronic obstructive	108		heart failure	38
																																				survival rate	149		risk assessment	993		pulmonary embolism	70		hydrogen bonding	38
																																				swine	26		risk factors	2715		pulmonary fibrosis	99		influenza a virus	38
																																				swine diseases	26		risk reduction behavior	41		pulmonary medicine	22		laboratories, hospital	38
																																				symptom assessment	364		ritonavir	661		pyrazines	188		ligands	38
																																				symptom flare up	38		rna	30		pyridones	63		lupus erythematosus, systemic	38
																																				systematic reviews as topic	43		rna, messenger	37		qualitative research	143		malnutrition	38
																																				t-lymphocyte subsets	100		rna, small interfering	33		quality of life	96		nf-kappa b	38
																																				t-lymphocytes	213		rna, viral	1496		quarantine	995		pancreas	38
																																				taiwan	71		rna-dependent rna polymerase	127		radiographic image interpretation, computer-assisted	101		semen	38
																																				tears	48		rna-seq	78		radiography	125		taste disorders	38
																																				telemedicine	377		roc curve	377		radiography, thoracic	960		transcription, genetic	38
																																				temperature	106		rural population	101		radiologists	170		vaccines, subunit	38
																																				tenofovir	40		safety management	32		radiology	45		abo blood-group system	37
																																				tertiary care centers	142		saliva	54		radiology department, hospital	145		adaptive immunity	37
																																				testis	54		salts	30		randomized controlled trials as topic	211		arrhythmias, cardiac	37
																																				thailand	104		sampling studies	53		rats	53		blood gas analysis	37
																																				thoracic surgery	42		sars virus	1549		reactive oxygen species	26		critical pathways	37
																																				thoracic surgical procedures	67		sars-cov-2	30413		reagent kits, diagnostic	57		equipment design	37
																																				thorax	248		schools	72		real-time polymerase chain reaction	1395		factor analysis, statistical	37
																																				thrombectomy	45		scleroderma, systemic	32		receptor, angiotensin, type 2	41		heparin, low-molecular-weight	37
																																				thrombocytopenia	110		search engine	30		receptors, coronavirus	110		immunization programs	37
																																				thrombolytic therapy	52		seasons	86		receptors, interleukin-2	68		meteorological concepts	37
																																				thrombophilia	32		seizures	66		receptors, interleukin-6	35		ophthalmologists	37
																																				thrombosis	36		self report	43		receptors, virus	703		perception	37
																																				time	25		semen	38		recombinant proteins	27		platelet aggregation inhibitors	37
																																				time factors	1012		sensitivity and specificity	566		recombination, genetic	127		pleura	37
																																				time-to-treatment	129		sepsis	90		rectum	48		protein structure, secondary	37
																																				tomography	52		sequence alignment	374		recurrence	154		troponin	37
																																				tomography, spiral computed	43		sequence analysis, dna	19		reference standards	40		ventilators, mechanical	37
																																				tomography, x-ray	27		sequence analysis, protein	41		reference values	107		weather	37
																																				tomography, x-ray computed	4831		sequence analysis, rna	169		referral and consultation	62		anti-hiv agents	36
																																				trace elements	43		sequence homology, amino acid	42		registries	96		blood volume	36
																																				tracheostomy	67		sequence homology, nucleic acid	117		regression analysis	73		crisis intervention	36
																																				tracheotomy	29		serine endopeptidases	147		relaxation therapy	32		demography	36
																																				transaminases	25		seroepidemiologic studies	48		remote consultation	35		dental clinics	36
																																				transcranial direct current stimulation	39		serologic tests	142		renal dialysis	214		digestive system	36
																																				transcranial magnetic stimulation	39		serum albumin	110		renal insufficiency	27		genitalia, female	36
																																				transcription, genetic	23		serum amyloid a protein	39		renin-angiotensin system	233		gloves, protective	36
																																				transients and migrants	31		severe acute respiratory syndrome	1272		reproducibility of results	388		hydrophobic and hydrophilic interactions	36
																																				transplant recipients	212		severity of illness index	2559		reproductive health	34		infections	36
																																				transportation	26		sex distribution	146		republic of korea	73		internship and residency	36
																																				transportation of patients	41		sex factors	616		research	53		intestine, small	36
																																				travel	673		sexual behavior	34		research design	149		lipopolysaccharides	36
																																				travel-related illness	62		sexual health	41		resilience, psychological	135		lymphadenopathy	36
																																				treatment failure	51		ships	34		respiration	42		negative results	36
																																				treatment outcome	1658		shock	41		respiration, artificial	635		orthopedic procedures	36
																																				triage	162		shock, septic	47		respiratory distress syndrome	587		pancreatic diseases	36
																																				troponin i	78		signal transduction	203		respiratory function tests	52		pressure ulcer	36
																																				troponin t	38		simulation training	30		respiratory insufficiency	153		rna-binding proteins	36
																																				tuberculosis	31		singapore	43		respiratory physiological phenomena	42		urologists	36
																																				tumor necrosis factor inhibitors	32		single-cell analysis	147		respiratory protective devices	125		administration, oral	35
																																				tumor necrosis factor-alpha	52		skin	81		respiratory rate	62		attitude to health	35
																																				ultrasonography	108		skin diseases	72		respiratory sounds	48		big data	35
																																				ultrasonography, interventional	28		sleep	147		respiratory syncytial virus infections	49		biomarkers, tumor	35
																																				ultraviolet rays	21		sleep initiation and maintenance disorders	221		respiratory system	195		cannula	35
																																				uncertainty	72		sleep wake disorders	118		respiratory therapy	51		cardiology service, hospital	35
																																				united kingdom	86		smartphone	43		respiratory tract diseases	25		cathepsin l	35
																																				united states	307		smoke	21		respiratory tract infections	183		conserved sequence	35
																																				universal precautions	19		smoking	74		retinal diseases	21		coronary angiography	35
																																				universities	69		snakes	42		retrospective studies	7195		dietary supplements	35
																																				up-regulation	30		social behavior	27		reverse transcriptase polymerase chain reaction	1329		duodenum	35
																																				urine	55		social conditions	69		reverse transcription	22		environment	35
																																				urogenital system	49		social isolation	129		rheumatic diseases	65		epitopes, b-lymphocyte	35
																																				urologic diseases	25		social media	251		ribavirin	246		gynecologic surgical procedures	35
																																				vaccination	74		social support	154		ribonucleotides	43		health care surveys	35
																																				vaccines, inactivated	33		societies, medical	131		risk	296		knowledge	35
																																				vaccines, subunit	20		socioeconomic factors	65		risk adjustment	29		membrane proteins	35
																																				vagina	54		software	39		risk assessment	1024		monitoring, intraoperative	35
																																				venous thromboembolism	106		spain	47		risk factors	3090		occupational injuries	35
																																				venous thrombosis	65		spatial analysis	45		risk reduction behavior	61		overweight	35
																																				ventilation	71		spatio-temporal analysis	77		ritonavir	695		pruritus	35
																																				ventilators, mechanical	24		species specificity	91		rna	43		receptors, interleukin-6	35
																																				vero cells	298		specimen handling	98		rna, messenger	53		rna, small interfering	35
																																				video recording	33		spike glycoprotein, coronavirus	1430		rna, small interfering	34		tracheotomy	35
																																				viral envelope proteins	127		sputum	301		rna, viral	1727		transcriptome	35
																																				viral load	576		st elevation myocardial infarction	39		rna-binding proteins	35		aneurysm, dissecting	34
																																				viral nonstructural proteins	209		statistics as topic	21		rna-dependent rna polymerase	151		behavior, addictive	34
																																				viral proteins	225		stomach neoplasms	26		rna-seq	78		central nervous system diseases	34
																																				viral tropism	89		stress disorders, post-traumatic	217		roc curve	537		continuous positive airway pressure	34
																																				viral vaccines	460		stress, psychological	635		rural population	123		digestive system surgical procedures	34
																																				virion	43		stroke	175		safety management	32		disasters	34
																																				virulence	127		structure-activity relationship	43		saliva	54		disinfectants	34
																																				virus attachment	60		students	207		salivary glands	28		dna methylation	34
																																				virus diseases	52		students, medical	25		salts	31		first aid	34
																																				virus internalization	228		sulfonamides	20		sampling studies	53		genome	34
																																				virus replication	237		surgeons	33		sars virus	1666		hematologic diseases	34
																																				virus shedding	481		surgery, oral	19		sars-cov-2	33332		plant preparations	34
																																				visitors to patients	26		surgery, plastic	23		schools	72		proteinuria	34
																																				vitamin d	20		surgical oncology	44		scleroderma, systemic	47		psychiatric status rating scales	34
																																				vitamins	43		surgical procedures, operative	100		search engine	30		reproductive health	34
																																				vomiting	56		surveys and questionnaires	1216		seasons	86		sexual behavior	34
																																				vulnerable populations	60		survival analysis	652		seizures	66		stem cell transplantation	34
																																				weight loss	44		survival rate	173		selection bias	16		trauma centers	34
																																				whole genome sequencing	47		survivors	31		self report	43		causality	33
																																				workflow	58		swine	64		semen	38		cell differentiation	33
																																				workplace	117		swine diseases	48		sensitivity and specificity	651		coronavirus 229e, human	33
																																				world health organization	242		symptom assessment	429		sepsis	90		endovascular procedures	33
																																				x-rays	21		symptom flare up	38		sequence alignment	443		gene frequency	33
																																				young adult	3899		systematic reviews as topic	82		sequence analysis, dna	19		hemorrhage	33
																																				zoonoses	389		t-lymphocyte subsets	116		sequence analysis, protein	41		infant, premature	33
																																							t-lymphocytes	213		sequence analysis, rna	187		information storage and retrieval	33
																																							taiwan	79		sequence homology, amino acid	63		living donors	33
																																							tears	48		sequence homology, nucleic acid	118		mathematical concepts	33
																																							telemedicine	412		serine endopeptidases	211		models, chemical	33
																																							temperature	145		seroepidemiologic studies	80		molecular structure	33
																																							tenofovir	40		serologic tests	142		pharmacists	33
																																							tertiary care centers	159		serum albumin	110		pharmacovigilance	33
																																							testis	90		serum amyloid a protein	39		polymorphism, genetic	33
																																							thailand	117		severe acute respiratory syndrome	1370		thrombophilia	33
																																							theranostic nanomedicine	52		severity of illness index	2939		transforming growth factor beta	33
																																							thoracic surgery	43		sex distribution	194		vaccines, inactivated	33
																																							thoracic surgical procedures	67		sex factors	698		vitamin d	33
																																							thorax	335		sexual behavior	34		angiotensins	32
																																							thrombectomy	45		sexual health	41		biological evolution	32
																																							thrombocytopenia	140		ships	43		blood component transfusion	32
																																							thrombolytic therapy	52		shock	41		cardiovascular surgical procedures	32
																																							thrombophilia	33		shock, septic	47		cholesterol, hdl	32
																																							thrombosis	51		signal transduction	260		dermatitis, allergic contact	32
																																							time	25		simulation training	31		mutation rate	32
																																							time factors	1262		singapore	44		nasal cavity	32
																																							time-to-treatment	164		single-cell analysis	148		oxidative stress	32
																																							tomography	52		skin	106		relaxation therapy	32
																																							tomography, spiral computed	43		skin diseases	100		safety management	32
																																							tomography, x-ray	27		sleep	166		stat transcription factors	32
																																							tomography, x-ray computed	5564		sleep initiation and maintenance disorders	240		tumor necrosis factor inhibitors	32
																																							trace elements	44		sleep wake disorders	118		workload	32
																																							tracheostomy	67		smartphone	56		autophagy	31
																																							tracheotomy	29		smoke	21		biological assay	31
																																							transaminases	25		smoking	102		burnout, professional	31
																																							transcranial direct current stimulation	40		snakes	43		central nervous system infections	31
																																							transcranial magnetic stimulation	40		social behavior	27		chromatography, affinity	31
																																							transcription, genetic	24		social conditions	69		cornea	31
																																							transcriptome	35		social isolation	144		coronavirus oc43, human	31
																																							transients and migrants	31		social media	291		covid-19 serological testing	31
																																							transplant recipients	212		social support	176		dna, recombinant	31
																																							transportation	26		societies, medical	134		equipment and supplies	31
																																							transportation of patients	42		socioeconomic factors	65		glucose	31
																																							travel	685		software	39		guillain-barre syndrome	31
																																							travel-related illness	62		spain	60		hemodynamics	31
																																							treatment failure	51		spatial analysis	45		hyaluronic acid	31
																																							treatment outcome	2016		spatio-temporal analysis	90		information seeking behavior	31
																																							triage	232		species specificity	91		leukemia, lymphocytic, chronic, b-cell	31
																																							troponin	37		specimen handling	147		organizational innovation	31
																																							troponin i	94		spike glycoprotein, coronavirus	1600		patient education as topic	31
																																							troponin t	38		sputum	302		positron-emission tomography	31
																																							tuberculosis	31		st elevation myocardial infarction	40		salts	31
																																							tumor necrosis factor inhibitors	32		statistics as topic	21		simulation training	31
																																							tumor necrosis factor-alpha	123		stem cell transplantation	25		transients and migrants	31
																																							ultrasonography	139		stomach neoplasms	26		tuberculosis	31
																																							ultrasonography, interventional	28		stress disorders, post-traumatic	244		up-regulation	31
																																							ultrasonography, prenatal	42		stress, psychological	667		urogenital neoplasms	31
																																							ultraviolet rays	21		stroke	201		adjuvants, immunologic	30
																																							uncertainty	73		structural homology, protein	49		ascorbic acid	30
																																							united kingdom	97		structure-activity relationship	54		birds	30
																																							united states	353		students	207		canada	30
																																							universal precautions	19		students, medical	25		cardiotoxicity	30
																																							universities	91		sulfonamides	20		geographic information systems	30
																																							up-regulation	31		surgeons	42		health status disparities	30
																																							urine	55		surgery, oral	19		hepatitis b virus	30
																																							urogenital system	62		surgery, plastic	23		hla antigens	30
																																							urologic diseases	25		surgical oncology	58		markov chains	30
																																							vaccination	74		surgical procedures, operative	107		medically unexplained symptoms	30
																																							vaccines, inactivated	33		surveys and questionnaires	1372		multiplex polymerase chain reaction	30
																																							vaccines, subunit	20		survival analysis	700		one health	30
																																							vagina	55		survival rate	219		physical distancing	30
																																							vascular endothelial growth factor a	26		survivors	45		physician's role	30
																																							vascular surgical procedures	39		swine	64		publishing	30
																																							venous thromboembolism	108		swine diseases	48		risk adjustment	30
																																							venous thrombosis	65		symptom assessment	502		search engine	30
																																							ventilation	112		symptom flare up	38		cell survival	29
																																							ventilators, mechanical	37		systematic reviews as topic	82		chickens	29
																																							vero cells	317		t-lymphocyte subsets	116		confidence intervals	29
																																							video recording	34		t-lymphocytes	246		data analysis	29
																																							viral envelope proteins	127		taiwan	92		diabetic ketoacidosis	29
																																							viral fusion protein inhibitors	22		tears	48		diet, healthy	29
																																							viral load	666		telemedicine	460		digestive system neoplasms	29
																																							viral nonstructural proteins	264		temperature	146		epilepsy	29
																																							viral proteins	226		tenofovir	40		health care rationing	29
																																							viral tropism	100		tertiary care centers	180		healthcare disparities	29
																																							viral vaccines	525		testis	90		leukemia, myeloid, acute	29
																																							virion	43		thailand	117		nuclear medicine	29
																																							virulence	127		theranostic nanomedicine	52		patient transfer	29
																																							virus attachment	60		thermodynamics	46		poverty	29
																																							virus diseases	52		thermometry	59		viruses	29
																																							virus inactivation	39		thoracic surgery	52		anesthesia, general	28
																																							virus internalization	296		thoracic surgical procedures	73		blister	28
																																							virus replication	313		thorax	390		blood grouping and crossmatching	28
																																							virus shedding	567		thrombectomy	45		blood-brain barrier	28
																																							visitors to patients	26		thrombocytopenia	152		crispr-cas systems	28
																																							vitamin d	31		thrombolytic therapy	68		dendritic cells	28
																																							vitamins	44		thrombophilia	33		drug dosage calculations	28
																																							vomiting	56		thrombosis	62		emigrants and immigrants	28
																																							vulnerable populations	60		time	25		employment	28
																																							weather	20		time factors	1359		facility design and construction	28
																																							weight loss	44		time-to-treatment	180		health equity	28
																																							whole genome sequencing	70		tissue distribution	20		hypotension	28
																																							wireless technology	23		tomography	61		immunity, herd	28
																																							workflow	67		tomography, spiral computed	43		models, educational	28
																																							workplace	117		tomography, x-ray	27		patient compliance	28
																																							world health organization	256		tomography, x-ray computed	5917		periodicals as topic	28
																																							x-rays	21		trace elements	44		primary prevention	28
																																							young adult	4444		tracheostomy	67		salivary glands	28
																																							zoonoses	390		tracheotomy	35		wind	28
																																										transaminases	25		air travel	27
																																										transcranial direct current stimulation	40		biological factors	27
																																										transcranial magnetic stimulation	40		cholangiopancreatography, endoscopic retrograde	27
																																										transcription, genetic	38		climate	27
																																										transcriptome	35		immunoglobulin a	27
																																										transients and migrants	31		moxibustion	27
																																										transplant recipients	237		organizational case studies	27
																																										transportation	27		potassium	27
																																										transportation of patients	67		publications	27
																																										trauma centers	34		renal insufficiency	27
																																										travel	686		social behavior	27
																																										travel-related illness	62		tomography, x-ray	27
																																										treatment failure	51		transfection	27
																																										treatment outcome	2227		transportation	27
																																										triage	247		aircraft	26
																																										troponin	37		antibody formation	26
																																										troponin i	112		australia	26
																																										troponin t	72		bronchoscopes	26
																																										trypsin	42		continuity of patient care	26
																																										tuberculosis	31		critical care nursing	26
																																										tumor necrosis factor inhibitors	32		economic development	26
																																										tumor necrosis factor-alpha	160		evaluation studies as topic	26
																																										ultrasonography	139		facial injuries	26
																																										ultrasonography, interventional	37		gastrointestinal microbiome	26
																																										ultrasonography, prenatal	42		genetic engineering	26
																																										ultraviolet rays	22		geographic mapping	26
																																										uncertainty	74		heparin	26
																																										united kingdom	121		injections, spinal	26
																																										united states	374		job satisfaction	26
																																										universal precautions	19		mass spectrometry	26
																																										universities	91		mendelian randomization analysis	26
																																										up-regulation	31		motor vehicles	26
																																										urban population	34		mucocutaneous lymph node syndrome	26
																																										urine	55		pasteurization	26
																																										urogenital system	62		perinatal care	26
																																										urologic diseases	58		policy making	26
																																										urologic surgical procedures	32		pyrazoles	26
																																										urology	44		reactive oxygen species	26
																																										vaccination	74		stomach neoplasms	26
																																										vaccines, inactivated	33		vascular endothelial growth factor a	26
																																										vaccines, subunit	37		viral structural proteins	26
																																										vagina	55		visitors to patients	26
																																										vascular endothelial growth factor a	26		antioxidants	25
																																										vascular surgical procedures	39		dementia	25
																																										venous thromboembolism	108		diabetic foot	25
																																										venous thrombosis	65		fibrinolytic agents	25
																																										ventilation	124		gene expression regulation, enzymologic	25
																																										ventilators, mechanical	37		hemorrhagic fever, ebola	25
																																										vero cells	361		hemostasis	25
																																										video recording	34		hepatitis b, chronic	25
																																										viral envelope proteins	127		induced pluripotent stem cells	25
																																										viral fusion protein inhibitors	22		leukocytes, mononuclear	25
																																										viral load	758		mouth mucosa	25
																																										viral nonstructural proteins	320		n95 respirators	25
																																										viral proteins	246		orthomyxoviridae infections	25
																																										viral tropism	118		students, medical	25
																																										viral vaccines	572		time	25
																																										viremia	74		transaminases	25
																																										virion	43		cardiomyopathies	24
																																										virulence	155		forensic medicine	24
																																										virus attachment	88		gene regulatory networks	24
																																										virus diseases	52		herbal medicine	24
																																										virus inactivation	39		ischemia	24
																																										virus internalization	346		massage	24
																																										virus replication	391		missed diagnosis	24
																																										virus shedding	638		morbidity	24
																																										visitors to patients	26		neurosurgery	24
																																										vitamin d	33		postoperative care	24
																																										vitamins	44		school teachers	24
																																										vomiting	82		thoracic neoplasms	24
																																										vulnerable populations	60		wireless technology	24
																																										walking	39		biological products	23
																																										weather	20		conjunctivitis	23
																																										weight loss	62		conservation of natural resources	23
																																										whole genome sequencing	70		dna primers	23
																																										wireless technology	24		food safety	23
																																										workflow	67		informed consent	23
																																										workplace	135		leukocytes	23
																																										world health organization	265		mouth diseases	23
																																										x-rays	21		national health programs	23
																																										young adult	4864		plant extracts	23
																																										zoonoses	405		probiotics	23
																																													surgery, plastic	23
																																													animal welfare	22
																																													certification	22
																																													codon usage	22
																																													compassion fatigue	22
																																													dengue virus	22
																																													long-term care	22
																																													metabolic syndrome	22
																																													patient care	22
																																													prone position	22
																																													pulmonary medicine	22
																																													rehabilitation	22
																																													reverse transcription	22
																																													ultraviolet rays	22
																																													viral fusion protein inhibitors	22
																																													amino acid substitution	21
																																													antineoplastic combined chemotherapy protocols	21
																																													colistin	21
																																													colonic neoplasms	21
																																													decision support systems, clinical	21
																																													drug monitoring	21
																																													environmental pollution	21
																																													epidemiology	21
																																													gold	21
																																													head	21
																																													human migration	21
																																													industry	21
																																													intubation, gastrointestinal	21
																																													klebsiella pneumoniae	21
																																													medical waste	21
																																													neck	21
																																													nursing homes	21
																																													public facilities	21
																																													retinal diseases	21
																																													smoke	21
																																													statistics as topic	21
																																													x-rays	21
																																													breast neoplasms	20
																																													cell- and tissue-based therapy	20
																																													chemotherapy, adjuvant	20
																																													cognition	20
																																													drug interactions	20
																																													equipment reuse	20
																																													oncologists	20
																																													primary health care	20
																																													sulfonamides	20
																																													tissue distribution	20
																																													antipsychotic agents	19
																																													bariatric surgery	19
																																													cerebral hemorrhage	19
																																													decision support techniques	19
																																													liver failure	19
																																													plants, medicinal	19
																																													preventive medicine	19
																																													sequence analysis, dna	19
																																													surgery, oral	19
																																													universal precautions	19
																																													air pollution, indoor	18
																																													epidemiologic studies	18
																																													hope	18
																																													injections	18
																																													policy	18
																																													ambulatory surgical procedures	17
																																													drug therapy	17
																																													education, medical	17
																																													emergency shelter	17
																																													forensic pathology	17
																																													osteonecrosis	17
																																													platelet aggregation	17
																																													lakes	16
																																													selection bias	16
																																													community pharmacy services	15
																																													delirium	15
																																													safety	14
																																													nigeria	13
																																													plastics	13
																																													nonprescription drugs	12

## Sheet: Items with significance
All items with significance
Interval	20191230-20200128	20191230-20200207	20191230-20200217	20191230-20200227	20191230-20200308	20191230-20200318	20191230-20200328	20191230-20200407	20191230-20200417	20191230-20200427	20191230-20200507	20191230-20200517	20191230-20200527	20191230-20200606	20191230-20200616	20191230-20200626
betacoronavirus	2.40661	-0.659516	0.528658	0.878239	0.651592	0.14296	2.41701	-0.0137803	0.0025796	-0.0137766	-0.167631	-0.301207	-0.427313	-0.623378	-0.764759	-0.868686
coronavirus infections	2.78701	0.519095	0.829852	0.951454	0.583001	0.148517	1.81601	-0.255619	-0.273355	-0.315917	-0.422227	-0.506155	-0.605589	-0.700625	-0.801178	-0.861782
covid-19	2.35946	-0.318927	0.41296	0.850675	0.576464	0.146068	2.74064	-0.173246	-0.191311	-0.278015	-0.401674	-0.480094	-0.562581	-0.605595	-0.695344	-0.755806
female	0.630494	0.888468	-0.700283	-2.48368	-2.10426	-0.963132	1.63565	-0.564751	-0.348087	-0.297567	0.0550628	0.127295	0.354452	0.465328	0.509888	0.619368
humans	3.03789	0.469908	0.612695	0.746475	0.399575	0.0214576	1.92634	-0.310653	-0.334993	-0.381895	-0.475364	-0.545612	-0.605344	-0.640124	-0.698457	-0.734136
male	0.479921	0.0947725	0.67913	-2.31616	-2.26935	-1.03134	1.97788	-0.621189	-0.289014	-0.425632	0.0254306	0.023261	0.243497	0.340418	0.416595	0.558605
pneumonia, viral	2.32493	-0.00305765	0.633082	0.976605	0.690476	0.213281	2.46244	-0.179014	-0.172574	-0.22698	-0.341	-0.443336	-0.569383	-0.674353	-0.790415	-0.874628
sars-cov-2	2.41973	-0.978669	0.338266	0.77121	0.542744	0.109435	2.6252	-0.00856176	-0.0238189	-0.0607209	-0.220488	-0.339523	-0.423937	-0.535088	-0.657871	-0.742307
adolescent	-3.88078	0.821818	-0.434671	-0.160321	0.107359	0.703259	1.45671	0.372636	0.390441	0.151939	-0.0693215	-0.143079	0.0355216	0.0637382	0.0463999	0.109636
aged, 80 and over	-3.30407	-0.868243	-1.47375	-0.420363	0.0565488	-0.201983	0.253846	-0.4034	0.271248	0.0858726	0.32632	0.281019	0.342829	0.647273	0.795044	0.828611
child	-3.07256	-1.10721	-1.51108	-1.1994	-0.128792	0.4077	1.31166	0.635681	0.801776	0.710521	0.501883	0.331075	0.431991	0.347167	0.241353	0.332121
child, preschool	-3.28976	0.0469791	-0.847025	-0.798882	0.0514906	0.761479	2.27622	0.844728	0.538404	0.054196	0.083147	-0.00431215	0.0530453	0.0197903	-0.0121725	0.0887499
comorbidity	-2.56734	2.95816	-0.190251	-0.914677	-0.701004	-0.0206585	0.342187	-0.471116	-0.441548	-0.584957	-0.22736	-0.00202239	-0.00508714	0.405103	0.363254	0.464518
hospitalization	-3.05992	1.64913	1.99236	0.447896	-0.558955	-0.434932	-0.154734	-0.259717	-0.393623	-0.564903	-0.438431	-0.493558	-0.0452732	-0.0041747	0.144686	0.461644
infant	-3.23876	1.03457	-0.327761	-1.69364	-0.592823	0.24702	1.78621	0.512333	0.51339	0.0889572	0.169376	0.183183	0.204869	0.190907	0.160724	0.200289
pandemics	-3.13258	-2.06426	-1.04011	-0.489935	0.00919551	-0.00801954	0.732125	0.27178	0.435577	0.505893	0.549511	0.57261	0.566605	0.562179	0.535069	0.518198
practice guidelines as topic	-2.20426	0.857476	-1.2763	0.267151	1.44648	1.96722	1.86037	0.253801	0.0899043	0.299734	0.107382	0.0146718	-0.199646	-0.464476	-0.53919	-0.633247
prognosis	-2.52121	2.04968	-0.531445	-0.681924	-1.46999	-0.688069	-0.614404	-0.859384	-0.123252	-0.302118	0.374381	0.622881	0.709733	0.517034	0.553449	0.578719
retrospective studies	-3.51745	-0.769044	-0.858271	-0.924164	-0.43269	0.680466	1.15799	0.0787431	0.0332424	0.0504432	0.279369	0.278747	0.43287	0.483369	0.494934	0.514871
age distribution	-0.550174	-0.861634	3.35915	1.15605	-0.0698608	0.756111	1.41583	0.110673	-0.294538	-0.294396	-0.418774	-0.610081	-0.740672	-0.555098	-0.47664	-0.552673
animals, wild	0.383237	0.541973	3.52033	1.53095	0.461479	0.0127013	-0.0689791	-0.208495	-0.391388	-0.494483	-0.414555	-0.505872	-0.568272	-0.570358	-0.605494	-0.629002
basic reproduction number	-0.319946	-0.579017	3.27807	1.68632	1.21241	0.41702	0.266325	-0.0443383	-0.368309	-0.469894	-0.471308	-0.622147	-0.665734	-0.504931	-0.549964	-0.549449
biomarkers	-1.76014	-2.06824	-0.245871	-1.36065	-1.93719	-0.344091	0.203182	0.358773	0.507276	0.0330267	0.359603	0.508425	0.532209	0.586339	0.752184	0.737958
communicable disease control	-1.59266	-1.49952	-0.0224305	2.03494	2.33628	1.13608	1.24401	0.314663	0.00694472	-0.331895	-0.134965	-0.349242	-0.403394	-0.381304	-0.408527	-0.481152
covid-19 vaccines	-2.04169	-1.91368	2.06954	1.46254	1.33763	0.437866	0.786772	0.818656	0.229876	0.0655537	-0.0623944	-0.255312	-0.186728	-0.289555	-0.424365	-0.601195
critical illness	-1.97497	-2.11016	0.919587	-0.209503	-0.42522	-1.34857	-0.723587	-0.707912	-0.55816	0.596	0.294967	0.0580961	0.374563	0.632131	0.933355	0.946211
cross infection	-1.76087	-1.50925	-0.1761	-0.361201	2.50848	1.72967	1.77779	0.340595	0.0944458	-0.125678	0.0723872	-0.253291	-0.229904	-0.301353	-0.286281	-0.356454
disease progression	-2.5853	-2.5405	0.692433	-0.681647	-1.06936	-0.0233755	1.26204	0.413467	0.633234	0.25241	0.492351	0.488166	0.569442	0.37419	0.288311	0.355824
disease transmission, infectious	-0.853523	-0.758262	3.25585	2.19514	0.707159	-0.0295792	-0.163673	-0.617235	-0.402501	-0.545199	-0.450231	-0.308334	-0.320197	-0.216395	-0.203924	-0.270348
drug combinations	-1.07516	-1.10201	1.99605	-0.0712514	0.327952	1.13882	2.51892	0.924553	0.518031	0.169898	-0.194068	-0.179191	-0.435725	-0.612713	-0.705477	-0.726744
drugs, chinese herbal	-2.19339	-1.71471	2.42904	1.08916	0.925955	0.00614663	1.08282	0.08092	0.296732	-0.275246	-0.639741	-0.728109	-0.747102	-0.445056	-0.0731106	0.193922
false negative reactions	-0.229356	-0.403006	2.35934	2.81138	0.949656	0.565256	0.448622	-0.050318	-0.355788	-0.534864	-0.457339	-0.605156	-0.628822	-0.602536	-0.593825	-0.64427
immunization, passive	-0.663966	-2.09788	2.40811	-0.879002	-0.0269281	-1.51444	-1.13437	1.47017	0.70559	0.797177	0.653552	0.197003	0.208521	0.193646	0.190578	0.0421773
infection control	-2.82159	-2.82713	0.980898	0.238458	0.622256	0.371521	0.738461	0.396849	0.100916	0.0688158	0.58903	0.428047	0.244492	0.27581	0.294114	0.142011
interferons	-0.36308	-0.181595	3.83896	1.25613	-0.0916213	-0.611175	0.265861	0.28545	-0.217317	-0.079859	-0.246117	-0.435448	-0.468375	-0.554386	-0.514496	-0.493631
lopinavir	-1.32533	-1.45722	0.479322	-0.738142	-0.0697309	1.7549	2.80868	0.992476	0.705769	0.297207	0.0500525	-0.0246184	-0.289247	-0.410616	-0.500738	-0.557126
personal protective equipment	-1.8892	-1.73703	2.94939	1.3426	0.713545	-0.196937	-0.149417	-0.542847	-0.754735	-0.532103	-0.180448	0.0703986	0.163177	0.0944753	0.173041	0.210314
public health	-1.55167	-1.83803	1.01002	1.06523	1.59578	1.50562	1.57574	0.728749	0.500678	0.0924609	-0.0542617	-0.179705	-0.493612	-0.503361	-0.56293	-0.604895
quarantine	-2.48334	-2.79297	0.592361	-0.459557	0.85395	-0.423156	-0.276427	-0.147093	-0.413546	0.294751	0.24534	0.614523	0.597459	0.635303	0.588225	0.696076
respiratory distress syndrome	-0.943536	-1.57834	3.45167	0.561247	1.15743	0.68077	0.415181	-0.434069	-0.403189	-0.611498	-0.328328	-0.3466	-0.37199	-0.377993	-0.140869	-0.212781
respiratory sounds	0.275958	0.481242	3.54805	1.54567	0.465049	0.0737657	0.00254872	-0.33411	-0.439289	-0.498577	-0.454709	-0.506853	-0.542485	-0.571	-0.589	-0.6
risk assessment	-2.60986	-2.5271	1.07436	0.430168	-0.630265	0.532058	1.63551	0.0628898	-0.0908484	-0.133742	0.00731696	0.293446	0.471241	0.182447	-0.0820974	0.0927037
ritonavir	-1.74443	-1.3311	0.761711	-0.656702	0.122034	1.54298	2.83157	0.78972	0.591955	0.315514	0.0784288	0.023699	-0.262558	-0.353928	-0.451287	-0.511872
severity of illness index	-2.5488	-2.51005	-0.843673	-0.44252	-0.463953	-0.112979	0.493898	0.498551	0.434294	0.192896	0.0598327	-0.0100585	0.271736	0.579292	0.708501	0.846945
time factors	-2.26879	-1.94421	0.754159	-0.503067	-0.837639	-0.659428	-0.304439	-0.140826	-0.399135	-0.539148	-0.436147	0.215955	0.717713	0.990053	0.880765	0.97283
viral load	-2.28035	-2.21656	1.82507	0.348156	-0.0462667	-0.744735	1.97529	0.69354	0.213629	0.153673	-0.495447	-0.186269	0.072019	0.0517983	0.17389	0.242147
viral vaccines	-0.952134	-1.19997	3.07801	1.64337	1.43197	0.253942	0.493084	-0.0459114	-0.45626	-0.543126	-0.499454	-0.632714	-0.305859	-0.339417	-0.36976	-0.463993
world health organization	-0.266006	-0.511022	2.67962	2.33833	0.905351	0.834168	0.633413	-0.0377863	-0.37609	-0.473512	-0.688434	-0.484709	-0.471709	-0.562636	-0.62306	-0.685297
zoonoses	-0.772325	-0.839884	2.68461	2.04014	1.41335	0.691712	0.514043	0.226521	-0.175324	-0.357855	-0.542349	-0.466082	-0.423094	-0.552048	-0.602603	-0.657351
anti-inflammatory agents	-0.183554	-0.438629	-0.533798	3.16534	2.13282	0.354182	0.509997	-0.386646	0.0552145	0.303036	0.0747417	-0.561319	-0.663625	-0.43787	-0.570034	-0.630272
asymptomatic diseases	-0.525237	-0.788691	-0.51355	2.597	-0.362266	-1.35316	1.61266	0.0161141	1.05974	1.70865	0.534954	-0.209633	-0.365452	-0.606067	-0.461783	-0.448758
asymptomatic infections	-2.18809	-1.97251	-1.71725	-0.837603	1.03173	0.00312358	0.496007	0.221529	-0.361446	-0.504806	-0.313357	0.590071	0.660992	0.758289	0.833567	1.01099
binding sites	-0.251422	0.028572	-0.283166	3.01712	0.576912	0.349255	1.82483	0.964304	0.40041	-0.10334	-0.586557	-0.484948	-0.737063	-0.950865	-0.773582	-0.780808
chloroquine	0.0477329	-0.877716	-1.21485	0.404061	0.178696	1.46347	3.14011	0.916575	0.0354618	0.605168	0.259473	-0.248262	-0.569931	-0.620112	-0.729044	-0.608605
clinical trials as topic	-1.53146	-1.61662	-1.02129	-0.466169	1.72201	0.672495	2.30589	1.66157	0.740377	-0.0217129	-0.337637	-0.14343	-0.222654	-0.228185	-0.147323	-0.265886
computer simulation	0.283742	0.485824	0.0158468	1.27803	3.01492	0.993984	0.708931	0.855889	-0.150123	-0.743007	-0.705508	-0.513165	-0.793136	-0.729789	-0.963556	-0.798506
contact tracing	-0.539931	-1.39132	-2.85258	0.0687166	-0.508847	1.97171	1.63026	0.682495	0.653797	0.00674424	0.339222	0.288402	-0.506972	-0.435882	-0.146934	0.322903
critical care	-0.587613	-1.76745	-1.62627	2.64373	0.154598	-1.44318	0.316561	-1.1895	0.602758	0.971398	-0.0371696	0.024146	0.596772	0.3702	0.568761	0.193067
diagnosis, differential	-2.20652	-1.12869	-1.46467	1.0274	1.49001	1.02814	1.96025	1.01674	0.158823	-0.00520805	0.530301	0.270857	-0.162934	-0.405138	-0.304379	-0.410718
disease management	-0.862664	-1.0161	-0.997682	1.64689	2.4248	1.39579	1.44836	0.692546	0.224478	-0.0967375	-0.175965	-0.447096	-0.434967	-0.303159	-0.512491	-0.585241
disease susceptibility	-1.18228	-0.822558	-1.09103	2.73418	2.21733	0.40907	0.841423	-0.663662	0.264254	0.0761919	0.203859	0.249617	-0.0432755	-0.268749	-0.502177	-0.609053
early diagnosis	-0.518818	-0.296314	-0.892883	1.11123	-1.05723	-1.01111	2.41592	1.08132	1.63678	0.961232	0.791573	0.232932	-0.193907	-0.445158	-0.76387	-0.63712
emergency medical services	-0.479361	0.404232	-0.701357	2.1119	0.209036	1.58148	2.28991	0.964054	0.147054	-0.0313276	-0.492326	-0.559704	-0.636283	-0.627813	-0.687686	-0.735493
eutheria	0.167258	-0.571424	0.336109	2.43873	2.19441	0.968488	1.21071	0.370769	-0.116748	-0.401921	-0.665491	-0.395109	-0.573309	-0.718159	-0.800274	-0.858747
family health	0.016653	-0.434445	-0.573527	1.14965	1.37266	1.53563	1.17494	1.88796	0.780224	0.416024	-0.00112782	-0.354999	-0.688881	-0.960284	-1.01252	-1.12937
follow-up studies	-0.921815	-1.17751	-0.0822359	3.27984	0.331757	-0.67653	-0.17292	-0.981116	0.10033	-0.450861	-0.760795	-0.965892	-0.383952	-0.282482	0.19941	0.373504
health personnel	-2.26844	-1.90939	-1.69577	-1.60966	0.28059	0.868564	1.12724	0.327201	0.924042	0.622783	0.345683	0.378659	0.24993	0.43516	0.46172	0.469596
hong kong	-1.80005	-0.764336	-1.99244	-0.873466	2.33355	0.439234	-0.0870136	-0.764873	-0.952536	-0.428071	0.73224	0.549561	0.656669	1.00218	0.391527	0.59976
hospitals	-2.60599	-1.88425	-1.41806	0.678108	-0.0937335	-0.922008	-0.269513	-0.235263	0.0209999	0.593028	0.509239	0.496941	0.148282	0.909583	1.02986	1.02314
influenza, human	-0.513534	-1.26022	-1.10788	0.0869591	-1.49012	-1.93421	-1.42572	-0.629599	0.147619	0.668649	1.05204	1.24942	0.893369	1.1188	1.00009	0.811225
medicine, chinese traditional	-2.31233	-2.14864	-2.2091	-0.0738234	0.453803	0.0274039	0.709333	0.293657	0.988939	0.864258	0.164043	0.46259	0.488512	0.797887	0.470145	0.393881
mental health	-1.80589	-1.89128	-1.83847	0.219235	-1.18216	-1.17915	-0.0628141	0.631722	1.31788	1.07309	0.76676	0.655159	0.651876	0.588206	0.393118	0.316178
mental health services	-0.68531	-0.296561	-0.717926	2.98642	0.233777	-0.762935	0.352093	0.980091	1.14608	1.25068	0.560365	0.0915626	-0.340183	-0.501905	-0.730733	-0.828664
models, molecular	-0.567455	-1.05726	-1.34192	2.79345	1.09031	0.684787	1.78476	0.725255	0.504395	-0.163386	-0.654802	-0.552813	-0.447952	-0.677826	-0.330289	-0.458246
patient care planning	-0.726124	-0.174227	-0.196975	0.681686	2.09036	2.01672	2.07318	0.610836	0.143474	-0.119514	-0.364989	-0.520649	-0.630601	-0.716797	-0.770712	-0.806784
prospective studies	-0.599871	-0.739153	-0.77413	3.77733	0.424188	-0.727906	1.08736	-0.44513	-0.542032	-0.462877	-0.563379	-0.50852	0.0173286	0.0752564	0.12591	0.0905154
protein binding	-0.788108	-0.903658	-0.820437	2.36704	2.45383	0.671272	1.41012	0.22984	0.0723784	-0.334551	-0.894291	-0.800359	-0.653196	-0.531371	-0.432592	-0.436621
protein conformation	0.488981	0.217489	0.937111	3.28091	0.965494	0.241066	0.807515	0.289744	-0.197329	-0.471887	-0.534707	-0.38101	-0.564898	-0.714377	-0.78911	-0.84324
protein interaction domains and motifs	1.18427	0.628453	0.719104	3.28118	1.01822	0.0891289	-0.0799723	0.164784	-0.328037	-0.604692	-0.86636	-0.624741	-0.788177	-0.930577	-0.807932	-0.659444
receptors, virus	-1.43452	-1.28665	-1.50372	3.13405	1.40025	0.259593	0.766782	0.420416	0.00538433	-0.173196	-0.12371	0.0581752	-0.112548	-0.27651	-0.248104	-0.254491
reproducibility of results	-1.05378	-1.08442	0.309549	3.78006	0.632744	-0.506877	-0.662062	-0.568156	0.309526	-0.28558	-0.239804	-0.202592	-0.520929	-0.496666	-0.00444229	0.0371426
respiration, artificial	-1.60329	-1.67745	-1.98497	0.901365	2.32021	1.4116	1.01829	0.130895	-0.0422754	-0.513621	-0.20255	0.0240124	-0.0788068	0.11581	-0.150384	-0.0407673
reverse transcriptase polymerase chain reaction	-2.0466	-2.01589	-2.1201	1.16401	0.321414	0.644594	1.37305	0.865184	0.744245	0.844304	0.473981	0.247008	0.206339	0.070582	-0.0485984	-0.127029
risk	-0.614028	-0.75182	-0.640659	0.774129	2.34797	2.11214	1.80529	0.543297	0.138091	-0.205897	-0.39247	-0.564231	-0.538568	-0.653463	-0.72247	-0.635473
risk factors	-1.74736	-1.8392	-1.75543	-0.77389	-1.22332	-0.617027	-0.0317792	-0.0746187	0.170675	0.385214	0.485341	0.50252	0.642071	0.743743	0.824054	0.926517
sensitivity and specificity	-1.76164	-1.70083	-1.67746	1.88052	0.951836	1.10206	2.04381	0.0794703	-0.15886	0.190066	0.249425	0.00459491	-0.154765	-0.28091	-0.176245	-0.0975887
snakes	0.391608	0.80447	0.628168	3.20533	1.36072	0.611107	0.47467	-0.170286	-0.356487	-0.472981	-0.580651	-0.640974	-0.689	-0.722	-0.741	-0.757
stress, psychological	-2.22635	-1.914	-1.70796	2.26014	1.0412	-0.298069	0.212289	-0.326874	0.416584	0.53631	0.209652	0.455851	0.202982	0.350504	0.159198	0.0187088
telemedicine	-1.02901	-1.17797	-1.87474	3.11168	1.37808	-0.690251	-0.0150469	0.419474	0.464022	0.571947	-0.183685	-0.0931027	0.0213458	-0.294122	-0.252486	-0.105376
viral proteins	-0.254165	-0.170287	-0.313582	3.07955	2.00129	0.953192	0.697003	-0.144521	-0.324599	-0.0123424	-0.291506	-0.210197	-0.473574	-0.681775	-0.704389	-0.79832
adrenal cortex hormones	-0.6154	-0.733076	-1.78039	-1.42556	2.38017	0.471836	2.52795	0.143228	0.251353	0.0362725	-0.105888	0.124561	0.116306	-0.0781171	-0.0899613	-0.13363
anti-bacterial agents	-0.758104	-0.705177	-1.02548	-0.298968	1.28435	0.832986	2.92595	1.46137	0.868012	0.140509	-0.0874778	-0.160463	-0.460382	-0.554726	-0.788541	-0.647677
anxiety	-1.30416	-1.595	-1.41714	-1.55373	-1.34836	-1.18408	-0.122243	-0.0841084	0.378745	1.0674	0.653765	0.842547	1.00097	0.890332	0.757426	0.701581
cell line	0.796896	0.0414209	0.101489	-0.778486	3.16157	1.39501	1.44801	0.0773375	-0.231377	-0.62917	-0.615232	-0.516392	-0.541168	-0.709723	-0.644844	-0.549039
cities	-0.776979	-1.28898	-0.816294	-1.39524	0.46532	-1.11282	-1.32216	-1.7239	-0.0259729	0.229134	0.500387	0.454152	0.413978	0.97487	0.762786	0.762299
diabetes mellitus	-1.18694	-1.2646	-1.55605	-1.56997	0.452733	1.07845	2.22509	0.701788	-0.139281	-0.673901	-0.440049	-0.556491	-0.602631	0.103284	0.179025	0.477334
diarrhea	-1.44613	-1.32434	-0.913327	-1.89939	1.73934	1.40586	1.05082	1.19271	0.553003	1.03169	0.756112	0.221311	0.0200946	-0.16967	-0.195944	-0.275859
fatigue	-1.1494	-0.878997	-1.13145	-0.917477	1.56078	1.8615	2.78367	0.583095	-0.10184	-0.113111	-0.187685	-0.219082	-0.228083	-0.155744	-0.25279	-0.258757
feces	-1.48533	-1.48013	-1.66259	-1.42493	-0.0573408	-0.911349	-0.545979	1.09337	1.31155	1.77706	0.964852	0.845619	0.64197	0.586312	0.316088	0.212832
fibrin fibrinogen degradation products	-1.16199	-1.29538	-1.12685	-2.2726	-0.0459499	2.26091	1.85826	0.0235254	-0.153774	0.0353165	-0.0117104	-0.0652031	-0.0542509	0.0306957	0.364649	0.113414
hypertension	-1.42694	-1.92743	-1.13893	-1.62996	0.478112	0.666989	0.400366	-0.436894	-0.518371	-0.486377	-0.262941	-0.28061	-0.129223	0.87952	1.06968	1.09217
immunocompromised host	-1.35838	-0.0054495	-0.267518	-0.644107	2.53072	1.58229	1.19308	0.814375	0.302478	0.613755	0.714132	0.0865397	-0.353313	-0.710849	-0.925288	-0.848147
infant, newborn	-1.52348	-1.63063	-1.37349	-1.92956	-0.519235	0.92655	2.40424	0.616042	0.120464	0.0617861	0.348869	0.533378	0.610947	0.342968	0.233608	0.181903
infectious disease transmission, patient-to-professional	-1.43545	-1.70386	-1.65842	-1.70369	-1.06512	-0.307937	0.0905739	0.258854	0.0899587	-0.311814	1.07663	0.701557	0.805208	1.01324	1.15017	0.945809
inflammation	-1.44974	0.356424	0.680483	-1.05146	-1.23166	-1.01787	-1.33681	-0.0459878	-0.332552	-0.632786	-0.80709	-0.746437	0.43572	0.671329	1.18355	1.25884
leukocyte count	-0.935016	-1.75188	-1.04339	-1.47636	0.425677	0.89217	0.620372	-0.507519	-0.757662	-0.992695	-0.810126	-0.240375	-0.121158	0.661021	1.04408	1.0428
lymphopenia	-1.34824	-1.91912	-1.99059	-0.814035	1.94747	1.34479	0.93549	-0.707796	-0.240867	0.0111016	-0.0102692	-0.183626	0.924357	0.534647	0.531173	0.497969
masks	-0.907789	-1.96578	-1.35923	-0.950472	-1.50671	-1.44715	-0.214699	0.133219	0.663984	0.798523	0.726245	0.30858	0.0196922	0.976667	0.912564	0.977754
mice	-0.388423	-1.67566	-1.28819	0.0236721	-1.05604	-1.8799	0.143536	-0.529588	-0.677379	-0.19476	-0.676705	0.897243	1.01716	1.04366	1.17279	1.09456
models, statistical	-0.494876	-0.184829	-0.223164	-0.238647	3.10525	1.33903	1.0629	0.901994	0.784956	0.181919	-0.37544	-0.611619	-0.87039	-0.807431	-0.947085	-0.646219
myalgia	0.363322	0.211519	-0.0320116	0.0926663	2.0574	2.19759	1.88369	0.223071	0.108175	0.0964313	-0.334647	-0.617348	-0.810523	-0.96755	-0.750514	-0.830095
neoplasms	-0.771729	-1.24683	-1.56422	-1.35739	2.20842	1.34545	2.31731	0.470725	-0.2088	-0.267998	-0.144271	0.0277096	-0.280688	-0.0530704	-0.0771405	-0.129899
patient acuity	1.42362	1.14489	1.13666	0.0997416	0.932786	-0.016444	2.49087	0.510009	-0.12788	0.0630283	-0.388951	-0.675686	-0.871619	-1.03088	-1.12641	-1.19032
patient discharge	-1.129	-0.574977	-1.68151	-1.59914	-1.52102	-1.09221	1.29357	-0.329592	0.0117877	0.0132132	0.392297	-0.0689932	0.196886	0.714128	0.919668	0.726358
pharynx	-1.39508	-1.85721	-1.22559	-1.54473	-0.477119	0.944727	1.64441	1.148	0.452011	1.12901	1.06238	0.865952	0.625244	0.178579	-0.00720015	-0.0722064
pregnancy	-1.5653	-1.7195	-1.63166	-1.66101	-1.33642	0.140524	1.56031	0.829496	0.60987	0.861474	0.615369	0.603208	0.678315	0.702105	0.493245	0.326935
pregnancy complications, infectious	-1.38793	-1.56095	-1.63502	-1.58554	-1.68136	0.438204	1.66677	0.83924	0.344149	0.828165	0.663869	0.690808	0.776301	0.590935	0.405211	0.263978
prevalence	-1.09318	-1.53838	-1.75916	-1.49559	-1.75098	-0.422475	-0.137134	-0.053515	0.115011	0.796563	0.676135	0.954753	1.15213	0.823153	0.696595	0.698288
procalcitonin	-0.720967	0.655271	-0.864023	0.762697	2.98321	1.28425	1.0534	-0.72415	-1.27241	-1.13425	-0.734402	-0.772453	-0.557177	-0.387107	0.0814375	0.0830681
sex factors	-1.24	-2.32728	-1.90996	-1.70886	-0.264512	0.71275	1.17132	0.917431	0.136552	-0.0440204	0.735719	0.793776	0.625941	0.373118	0.478362	0.330916
sputum	-0.540966	-0.544976	-0.847033	-0.379123	-0.705582	1.483	2.88781	1.69898	0.55157	0.708698	0.0918	-0.143079	-0.277507	-0.492566	-0.721397	-0.567773
survival analysis	-1.45824	-2.09505	-1.48046	-1.70718	-0.554262	1.39816	0.970624	-0.00288167	0.585387	0.169514	-0.455742	-0.0730088	0.297279	0.626702	0.483557	0.549194
treatment outcome	-1.4038	-1.61847	-1.38733	-1.45504	-1.40657	-0.838329	-0.553337	0.0463427	0.37245	0.428289	0.547084	0.576764	0.890819	1.02354	1.01643	0.913616
united states	-0.0965984	-0.786506	-0.253059	0.106596	0.354982	-1.31184	-0.759397	-2.06919	-2.21726	0.00249165	1.31525	1.1259	1.08131	1.01779	0.749191	0.632068
virus internalization	0.922549	-0.617217	-0.194005	-0.815211	-1.57786	-2.73819	0.289511	0.00549188	-0.0577906	0.985123	-0.355485	-0.362332	-0.490478	0.0616363	0.353434	1.04015
amides	0.98807	0.818469	-0.651482	0.735397	-0.534377	-0.00821619	2.97728	1.52577	0.505072	-0.114937	-0.21899	-0.649697	-0.824864	-0.88838	-0.617511	-0.770733
c-reactive protein	-1.17142	-1.27578	-1.23544	-1.22528	-1.55373	-0.417341	-0.561862	-0.59825	-0.365095	0.161852	0.375369	0.326873	0.347611	0.771895	0.92736	1.03158
cardiovascular diseases	-2.22301	-1.10494	-0.921498	-1.64026	-1.55942	0.685058	1.59211	0.764431	1.17495	0.802783	0.74523	0.376628	0.521028	0.473429	0.116573	0.176369
cesarean section	-0.433884	-0.858624	-0.315778	-0.185702	0.53474	1.77153	3.19366	-0.0590894	-1.16713	-0.873563	-0.572483	0.203673	0.679414	0.292582	-0.0124188	-0.330887
cohort studies	-1.43067	-1.37858	-2.0251	-1.14973	-1.40486	0.138954	0.548337	-0.38999	0.437078	-0.0345877	-0.130258	-0.0243731	0.839764	0.77014	0.845162	0.874809
cross-sectional studies	-1.27432	-1.20786	-1.33532	-1.17727	-1.16993	-1.39294	-0.81654	-0.717573	0.375832	0.555502	0.507422	0.676888	0.853917	0.893804	0.915469	0.944678
cytokines	-0.889558	-0.914977	-1.34944	-1.29331	-1.04082	-1.41547	-1.01279	-0.656247	-0.51381	0.278234	0.847268	0.680805	0.831609	0.842383	0.900862	1.12088
diabetes complications	0.324624	-0.353714	-0.181074	-0.379652	0.143864	1.38957	3.16229	1.09549	0.663911	0.269837	-0.164663	-0.302762	-0.444653	-0.810554	-0.939384	-1.00732
drug therapy, combination	0.0985163	0.269481	-0.0790304	0.205365	0.715279	-0.454984	3.68781	0.71511	0.258421	-0.0962651	-0.381736	-0.419693	-0.00413931	-0.322613	-0.748243	-0.797781
dyspnea	-0.230108	-1.48174	-0.906609	0.324983	-1.09729	1.5023	2.07179	1.52281	1.26193	1.17947	0.323133	-0.459052	-0.721383	-0.390406	-0.550026	-0.33851
hospital mortality	-0.855862	-1.1353	-1.01068	-0.904422	-1.39576	-1.6018	-0.413392	-0.648022	0.0864363	0.445218	0.0337564	0.116652	0.21412	0.651134	0.999287	0.867701
indoles	-0.735847	0.081905	1.05383	0.224431	-1.28564	1.83327	3.04792	0.544604	0.16079	-0.396577	-0.444186	-0.840938	-0.697977	-0.456014	-0.498488	-0.439326
interleukin-6	-0.982007	-0.462397	-0.90784	-1.30975	-1.03428	-1.37977	-1.47901	-1.0332	0.29613	0.0696762	0.237535	0.226469	0.70104	1.06382	1.12072	1.10567
lymphocyte count	-1.25039	-1.35103	-1.10906	-1.14524	-0.643993	-0.111715	-0.260261	-1.24253	-0.816649	-0.42326	0.166095	0.279196	0.365277	0.813053	1.18779	1.09795
methylprednisolone	-1.06369	-0.543527	-0.813381	-1.72021	-1.14931	1.7194	1.29867	0.747608	1.46152	1.1243	1.49444	0.362969	0.0810338	-0.318228	-0.551725	-0.356007
patient isolation	-0.534957	-0.943726	-1.28773	-1.57362	-0.520183	0.544447	2.56612	1.34833	1.37129	1.00285	0.648644	-0.005766	-0.129785	-0.0139303	-0.20737	-0.424771
sex distribution	0.239399	0.608893	-0.259351	1.10552	1.23242	0.70547	3.04501	0.526879	-0.259834	-0.212463	-0.729014	-1.05671	-1.26642	-0.801457	-0.443934	-0.597961
surveys and questionnaires	-1.38291	-1.32445	-1.31819	-1.17079	-1.46148	-1.27825	-0.731259	-0.0447081	0.073695	0.376229	0.553931	0.928401	0.918394	0.89812	0.954343	1.08296
anxiety disorders	-0.0763297	-0.34171	0.0918674	0.483005	-1.04839	-0.358326	0.703797	0.650999	0.132827	2.43431	1.82166	0.97862	0.17073	-0.226679	-0.656246	-0.943665
cytokine release syndrome	-0.671489	-0.490028	0.687639	0.786564	-0.133651	-0.935943	-1.42333	-1.6135	-0.650877	-1.27039	-0.430352	-0.189627	-0.0349319	0.32149	0.38379	0.742282
depression	-1.12714	-1.46171	-1.39245	-0.882447	-1.27883	-1.70257	-0.421254	-0.579911	0.10795	1.04203	0.712223	0.698201	0.874956	0.989365	0.788192	0.753092
immunoglobulin g	-1.01753	-0.622344	-1.38671	-1.07872	-0.348099	-0.391244	-1.42747	-1.30257	-0.960097	-0.118458	0.170539	0.767794	1.10522	0.898247	0.855349	0.99014
immunoglobulin m	-1.4092	0.255589	0.421451	0.163197	-0.49406	-0.524458	-1.44961	-1.56862	-1.16854	-1.00181	-0.689912	0.0728451	0.912335	0.798139	0.799118	0.823762
predictive value of tests	-0.324119	-1.36094	-0.284882	-0.788331	0.475531	-0.970691	-0.221056	-1.48503	-1.65367	-1.35651	0.153726	0.946957	0.727287	0.704803	0.685052	0.800139
roc curve	-0.394762	-0.684253	-0.12701	-0.964033	-0.450819	-1.16862	-0.152379	-1.17201	-1.03582	-0.824704	-0.470043	-0.12141	0.0587148	0.00284164	0.700584	1.19067
symptom assessment	-1.2949	-1.01928	-0.99389	0.374194	-1.56784	-0.0542865	-2.35084	-0.409765	-0.4122	0.188398	0.650037	0.629385	0.906731	0.98648	1.30047	1.02126
virus shedding	-1.41276	-1.02608	-1.2942	-1.02018	-0.789116	-1.46912	-1.32135	-0.345971	0.336853	1.15611	0.319617	-0.0799279	0.782941	0.843502	0.910581	1.10463
angiotensin-converting enzyme inhibitors	-0.346735	-0.844398	-1.68098	-1.10883	-1.52289	-0.732069	0.278557	-1.88073	0.0194112	-0.34654	0.723858	0.91561	0.741902	1.10453	0.961519	0.886723
host-pathogen interactions	-0.279162	-0.707577	-0.815998	-1.01929	-0.435284	1.15055	0.0781945	-2.03128	-1.12636	-1.25464	-0.669684	0.37521	0.336395	0.594731	0.886043	0.798145
l-lactate dehydrogenase	0.294018	0.70821	0.601621	0.687348	0.402144	-0.3635	-0.0918421	-1.62279	-1.97308	-1.30875	-1.43643	-1.20076	-0.114762	0.299401	0.792086	0.958049
logistic models	-0.643249	-0.36397	-0.126975	-0.168782	-0.438296	0.485249	0.928355	-1.97087	-1.68186	-1.39806	-0.482963	-0.20057	-0.24632	0.155907	0.695523	1.05801
case-control studies	-0.0525227	-0.322884	-0.939852	0.0897898	-0.238987	-0.825238	-0.254554	-0.559667	-1.77338	-1.54148	-0.581026	-0.693739	0.16235	0.582221	0.856	1.23586
lymphocytes	-0.942849	0.0863532	0.449743	-0.400226	-0.371085	-0.519642	-1.12268	-0.409105	-1.90848	-1.04677	-0.74535	-0.179749	-0.192375	0.364154	0.798488	1.10321
neutrophils	-0.637134	-0.264569	-1.0174	-0.576803	-0.520724	-0.422332	-1.03988	-0.512714	-1.38536	-0.877746	-0.756113	-0.169072	-0.0829547	0.747931	1.20348	1.3779
length of stay	0.0557906	0.303328	0.0838125	-0.504024	0.139168	0.0414433	-0.295445	0.133755	-0.299211	-2.44	-1.71866	-1.55558	-0.25502	0.559593	0.889867	1.13792
recombinant proteins	0.629656	0.872069	0.0811888	0.74748	0.27667	0.739788	0.211463	-0.421645	0.477242	0.847719	2.01762	0.318117	1.01163	-1.44	-1.46	-1.38
viral structural proteins	0.268785	1.00939	-0.0261203	0.376411	-0.114768	0.292524	0.293363	0.286192	0.709501	0.591822	0.0699239	1.741	1.19854	0.336231	-0.0895669	-1.72
Note： Data in each cell is the Z-socre of item "heat variation" of in each intervals

## Sheet: Patient
Patient related items
Interval	2	3	4	5	6	7	8	9	10	11	12	13	14	15	16
adolescent	0.821818	-0.434671	-0.160321	0.107359	0.703259	1.45671	0.372636	0.390441	0.151939	-0.0693215	-0.143079	0.0355216	0.0637382	0.0463999	0.109636
child	-1.10721	-1.51108	-1.1994	-0.128792	0.4077	1.31166	0.635681	0.801776	0.710521	0.501883	0.331075	0.431991	0.347167	0.241353	0.332121
child, preschool	0.0469791	-0.847025	-0.798882	0.0514906	0.761479	2.27622	0.844728	0.538404	0.054196	0.083147	-0.00431215	0.0530453	0.0197903	-0.0121725	0.0887499
infant	1.03457	-0.327761	-1.69364	-0.592823	0.24702	1.78621	0.512333	0.51339	0.0889572	0.169376	0.183183	0.204869	0.190907	0.160724	0.200289
infant, newborn	-1.63063	-1.37349	-1.92956	-0.519235	0.92655	2.40424	0.616042	0.120464	0.0617861	0.348869	0.533378	0.610947	0.342968	0.233608	0.181903
pregnancy	-1.7195	-1.63166	-1.66101	-1.33642	0.140524	1.56031	0.829496	0.60987	0.861474	0.615369	0.603208	0.678315	0.702105	0.493245	0.326935
pregnancy complications, infectious	-1.56095	-1.63502	-1.58554	-1.68136	0.438204	1.66677	0.83924	0.344149	0.828165	0.663869	0.690808	0.776301	0.590935	0.405211	0.263978
cesarean section	-0.858624	-0.315778	-0.185702	0.53474	1.77153	3.19366	-0.0590894	-1.16713	-0.873563	-0.572483	0.203673	0.679414	0.292582	-0.0124188	-0.330887
aged, 80 and over	-0.868243	-1.47375	-0.420363	0.0565488	-0.201983	0.253846	-0.4034	0.271248	0.0858726	0.32632	0.281019	0.342829	0.647273	0.795044	0.828611
age distribution	-0.861634	3.35915	1.15605	-0.0698608	0.756111	1.41583	0.110673	-0.294538	-0.294396	-0.418774	-0.610081	-0.740672	-0.555098	-0.47664	-0.552673
family health	-0.434445	-0.573527	1.14965	1.37266	1.53563	1.17494	1.88796	0.780224	0.416024	-0.00112782	-0.354999	-0.688881	-0.960284	-1.01252	-1.12937
Note： Data in each cell is the Z-socre of item "heat variation" of in each intervals

## Sheet: Chinical characteristics
Clinical characteristics related items
Interval	2	3	4	5	6	7	8	9	10	11	12	13	14	15	16
myalgia	0.211519	-0.0320116	0.0926663	2.0574	2.19759	1.88369	0.223071	0.108175	0.0964313	-0.334647	-0.617348	-0.810523	-0.96755	-0.750514	-0.830095
diarrhea	-1.32434	-0.913327	-1.89939	1.73934	1.40586	1.05082	1.19271	0.553003	1.03169	0.756112	0.221311	0.0200946	-0.16967	-0.195944	-0.275859
fatigue	-0.878997	-1.13145	-0.917477	1.56078	1.8615	2.78367	0.583095	-0.10184	-0.113111	-0.187685	-0.219082	-0.228083	-0.155744	-0.25279	-0.258757
sputum	-0.544976	-0.847033	-0.379123	-0.705582	1.483	2.88781	1.69898	0.55157	0.708698	0.0918	-0.143079	-0.277507	-0.492566	-0.721397	-0.567773
respiratory sounds	0.481242	3.54805	1.54567	0.465049	0.0737657	0.00254872	-0.33411	-0.439289	-0.498577	-0.454709	-0.506853	-0.542485	-0.571	-0.589	-0.6
leukocyte count	-1.75188	-1.04339	-1.47636	0.425677	0.89217	0.620372	-0.507519	-0.757662	-0.992695	-0.810126	-0.240375	-0.121158	0.661021	1.04408	1.0428
lymphocyte count	-1.35103	-1.10906	-1.14524	-0.643993	-0.111715	-0.260261	-1.24253	-0.816649	-0.42326	0.166095	0.279196	0.365277	0.813053	1.18779	1.09795
l-lactate dehydrogenase	0.70821	0.601621	0.687348	0.402144	-0.3635	-0.0918421	-1.62279	-1.97308	-1.30875	-1.43643	-1.20076	-0.114762	0.299401	0.792086	0.958049
cytokine release syndrome	-0.490028	0.687639	0.786564	-0.133651	-0.935943	-1.42333	-1.6135	-0.650877	-1.27039	-0.430352	-0.189627	-0.0349319	0.32149	0.38379	0.742282
lymphocytes	0.0863532	0.449743	-0.400226	-0.371085	-0.519642	-1.12268	-0.409105	-1.90848	-1.04677	-0.74535	-0.179749	-0.192375	0.364154	0.798488	1.10321
neutrophils	-0.264569	-1.0174	-0.576803	-0.520724	-0.422332	-1.03988	-0.512714	-1.38536	-0.877746	-0.756113	-0.169072	-0.0829547	0.747931	1.20348	1.3779
interleukin-6	-0.462397	-0.90784	-1.30975	-1.03428	-1.37977	-1.47901	-1.0332	0.29613	0.0696762	0.237535	0.226469	0.70104	1.06382	1.12072	1.10567
cytokines	-0.914977	-1.34944	-1.29331	-1.04082	-1.41547	-1.01279	-0.656247	-0.51381	0.278234	0.847268	0.680805	0.831609	0.842383	0.900862	1.12088
critical illness	-2.11016	0.919587	-0.209503	-0.42522	-1.34857	-0.723587	-0.707912	-0.55816	0.596	0.294967	0.0580961	0.374563	0.632131	0.933355	0.946211
hospital mortality	-1.1353	-1.01068	-0.904422	-1.39576	-1.6018	-0.413392	-0.648022	0.0864363	0.445218	0.0337564	0.116652	0.21412	0.651134	0.999287	0.867701
c-reactive protein	-1.27578	-1.23544	-1.22528	-1.55373	-0.417341	-0.561862	-0.59825	-0.365095	0.161852	0.375369	0.326873	0.347611	0.771895	0.92736	1.03158
lymphopenia	-1.91912	-1.99059	-0.814035	1.94747	1.34479	0.93549	-0.707796	-0.240867	0.0111016	-0.0102692	-0.183626	0.924357	0.534647	0.531173	0.497969
severity of illness index	-2.51005	-0.843673	-0.44252	-0.463953	-0.112979	0.493898	0.498551	0.434294	0.192896	0.0598327	-0.0100585	0.271736	0.579292	0.708501	0.846945
survival analysis	-2.09505	-1.48046	-1.70718	-0.554262	1.39816	0.970624	-0.00288167	0.585387	0.169514	-0.455742	-0.0730088	0.297279	0.626702	0.483557	0.549194
dyspnea	-1.48174	-0.906609	0.324983	-1.09729	1.5023	2.07179	1.52281	1.26193	1.17947	0.323133	-0.459052	-0.721383	-0.390406	-0.550026	-0.33851
respiratory distress syndrome	-1.57834	3.45167	0.561247	1.15743	0.68077	0.415181	-0.434069	-0.403189	-0.611498	-0.328328	-0.3466	-0.37199	-0.377993	-0.140869	-0.212781
fibrin fibrinogen degradation products	-1.29538	-1.12685	-2.2726	-0.0459499	2.26091	1.85826	0.0235254	-0.153774	0.0353165	-0.0117104	-0.0652031	-0.0542509	0.0306957	0.364649	0.113414
critical care	-1.76745	-1.62627	2.64373	0.154598	-1.44318	0.316561	-1.1895	0.602758	0.971398	-0.0371696	0.024146	0.596772	0.3702	0.568761	0.193067
procalcitonin	0.655271	-0.864023	0.762697	2.98321	1.28425	1.0534	-0.72415	-1.27241	-1.13425	-0.734402	-0.772453	-0.557177	-0.387107	0.0814375	0.0830681
asymptomatic diseases	-0.788691	-0.51355	2.597	-0.362266	-1.35316	1.61266	0.0161141	1.05974	1.70865	0.534954	-0.209633	-0.365452	-0.606067	-0.461783	-0.448758
asymptomatic infections	-1.97251	-1.71725	-0.837603	1.03173	0.00312358	0.496007	0.221529	-0.361446	-0.504806	-0.313357	0.590071	0.660992	0.758289	0.833567	1.01099
Note： Data in each cell is the Z-socre of item "heat variation" of in each intervals

## Sheet: Test
Test related items
Interval	2	3	4	5	6	7	8	9	10	11	12	13	14	15	16
immunoglobulin g	-0.622344	-1.38671	-1.07872	-0.348099	-0.391244	-1.42747	-1.30257	-0.960097	-0.118458	0.170539	0.767794	1.10522	0.898247	0.855349	0.99014
immunoglobulin m	0.255589	0.421451	0.163197	-0.49406	-0.524458	-1.44961	-1.56862	-1.16854	-1.00181	-0.689912	0.0728451	0.912335	0.798139	0.799118	0.823762
false negative reactions	-0.403006	2.35934	2.81138	0.949656	0.565256	0.448622	-0.050318	-0.355788	-0.534864	-0.457339	-0.605156	-0.628822	-0.602536	-0.593825	-0.64427
sensitivity and specificity	-1.70083	-1.67746	1.88052	0.951836	1.10206	2.04381	0.0794703	-0.15886	0.190066	0.249425	0.00459491	-0.154765	-0.28091	-0.176245	-0.0975887
Note： Data in each cell is the Z-socre of item "heat variation" of in each intervals

## Sheet: Medicine
Medicine related items
Interval	2	3	4	5	6	7	8	9	10	11	12	13	14	15	16
drug therapy, combination	0.269481	-0.0790304	0.205365	0.715279	-0.454984	3.68781	0.71511	0.258421	-0.0962651	-0.381736	-0.419693	-0.00413931	-0.322613	-0.748243	-0.797781
chloroquine	-0.877716	-1.21485	0.404061	0.178696	1.46347	3.14011	0.916575	0.0354618	0.605168	0.259473	-0.248262	-0.569931	-0.620112	-0.729044	-0.608605
indoles	0.081905	1.05383	0.224431	-1.28564	1.83327	3.04792	0.544604	0.16079	-0.396577	-0.444186	-0.840938	-0.697977	-0.456014	-0.498488	-0.439326
lopinavir	-1.45722	0.479322	-0.738142	-0.0697309	1.7549	2.80868	0.992476	0.705769	0.297207	0.0500525	-0.0246184	-0.289247	-0.410616	-0.500738	-0.557126
ritonavir	-1.3311	0.761711	-0.656702	0.122034	1.54298	2.83157	0.78972	0.591955	0.315514	0.0784288	0.023699	-0.262558	-0.353928	-0.451287	-0.511872
anti-inflammatory agents	-0.438629	-0.533798	3.16534	2.13282	0.354182	0.509997	-0.386646	0.0552145	0.303036	0.0747417	-0.561319	-0.663625	-0.43787	-0.570034	-0.630272
interferons	-0.181595	3.83896	1.25613	-0.0916213	-0.611175	0.265861	0.28545	-0.217317	-0.079859	-0.246117	-0.435448	-0.468375	-0.554386	-0.514496	-0.493631
methylprednisolone	-0.543527	-0.813381	-1.72021	-1.14931	1.7194	1.29867	0.747608	1.46152	1.1243	1.49444	0.362969	0.0810338	-0.318228	-0.551725	-0.356007
drugs, chinese herbal	-1.71471	2.42904	1.08916	0.925955	0.00614663	1.08282	0.08092	0.296732	-0.275246	-0.639741	-0.728109	-0.747102	-0.445056	-0.0731106	0.193922
medicine, chinese traditional	-2.14864	-2.2091	-0.0738234	0.453803	0.0274039	0.709333	0.293657	0.988939	0.864258	0.164043	0.46259	0.488512	0.797887	0.470145	0.393881
viral vaccines	viral vaccines	-0.952134	-1.19997	3.07801	1.64337	1.43197	0.253942	0.493084	-0.0459114	-0.45626	-0.543126	-0.499454	-0.632714	-0.305859	-0.339417
covid-19 vaccines	-1.91368	2.06954	1.46254	1.33763	0.437866	0.786772	0.818656	0.229876	0.0655537	-0.0623944	-0.255312	-0.186728	-0.289555	-0.424365	-0.601195
binding sites	0.028572	-0.283166	3.01712	0.576912	0.349255	1.82483	0.964304	0.40041	-0.10334	-0.586557	-0.484948	-0.737063	-0.950865	-0.773582	-0.780808
protein binding	-0.903658	-0.820437	2.36704	2.45383	0.671272	1.41012	0.22984	0.0723784	-0.334551	-0.894291	-0.800359	-0.653196	-0.531371	-0.432592	-0.436621
mice	-1.67566	-1.28819	0.0236721	-1.05604	-1.8799	0.143536	-0.529588	-0.677379	-0.19476	-0.676705	0.897243	1.01716	1.04366	1.17279	1.09456
Note： Data in each cell is the Z-socre of item "heat variation" of in each intervals

## Sheet: Mental health
Mental health related items
Interval	2	3	4	5	6	7	8	9	10	11	12	13	14	15	16
mental health	-1.89128	-1.83847	0.219235	-1.18216	-1.17915	-0.0628141	0.631722	1.31788	1.07309	0.76676	0.655159	0.651876	0.588206	0.393118	0.316178
mental health services	-0.296561	-0.717926	2.98642	0.233777	-0.762935	0.352093	0.980091	1.14608	1.25068	0.560365	0.0915626	-0.340183	-0.501905	-0.730733	-0.828664
depression	-1.46171	-1.39245	-0.882447	-1.27883	-1.70257	-0.421254	-0.579911	0.10795	1.04203	0.712223	0.698201	0.874956	0.989365	0.788192	0.753092
anxiety disorders	-0.34171	0.0918674	0.483005	-1.04839	-0.358326	0.703797	0.650999	0.132827	2.43431	1.82166	0.97862	0.17073	-0.226679	-0.656246	-0.943665
anxiety	-1.595	-1.41714	-1.55373	-1.34836	-1.18408	-0.122243	-0.0841084	0.378745	1.0674	0.653765	0.842547	1.00097	0.890332	0.757426	0.701581
stress, psychological	-1.914	-1.70796	2.26014	1.0412	-0.298069	0.212289	-0.326874	0.416584	0.53631	0.209652	0.455851	0.202982	0.350504	0.159198	0.0187088
Note： Data in each cell is the Z-socre of item "heat variation" of in each intervals
